# Supplementary material for: Restoration of mesenchymal retinal pigmented epithelial cells by TGFβ pathway inhibitors: implications for age-related macular degeneration
Source: Genome Med. 2015 Jun 19;7(1):58. doi: 10.1186/s13073-015-0183-x (PMC4491894; doi:10.1186/s13073-015-0183-x)
Supplement: Additional file 1: Table S1. — List of real-time quantitative PCR assays, primers and probes. [file 13073_2015_183_MOESM1_ESM.xlsx]

## Sheet: PCR Assays
	Table S1. Real-time Quantitative PCR Primers and Probes
	Differentiated RPE Markers
		Gene			Primer 1		Primer 2		Probe		Assay ID
		CDH3		GCTCCTTGATCTTCCGCTTC		GTTTCATCCTCCCTGTGCTG		5,6-FAM/CTGCTGGTG/ZEN/CTGCTTTTGTTGGT/3IABkFQ		Hs.PT.56a. 39234242
		CLIC6		TGAATCTCATTTGCATCCTTCTTC		ATCGAGGAGTTCTTAGAGGAGA		5,6-FAM/CCCCGAGGT/ZEN/ATCCCAAGCTGG/3IABkFQ		Hs.PT.56a.40599622
		FRZB		GAAATAGGTCTTCTGTGTAGCTCT		GGAGCTGATTTTCCTATGGATTC		5,6-FAM/CGTTCACTG/ZEN/CTTGCCCCTCTACA/3IABkFQ		Hs.PT.56a.39410122
		LIN7A		CATCAGTCTTTGGCAGTTCAAC		TGTTAATGGCTGTCCCGAAT		5,6-FAM/CTGTTGCCT/ZEN/TTGCTGTTGCCCTC/3IABkFQ		Hs.PT.56a.2551960
		LPL		GGACTGAGAGTGAAACCCATAC		TGTGGAAACTTCAGGCAGAG		5,6-FAM/AATGGGATG/ZEN/TTCTCACTCTCGGCC/3IABkFQ		Custom Design
		LRAT		CCAATCCCAAGACTGCTGAA		CTTCGTGACCTACTGCAGAT		5,6-FAM/TTTTGTGAG/ZEN/ACTGTGAAGATAATTATTCGTGATCAGA/3IABkFQ		Hs.PT.56a.39384980
		OTX2		CATTCTGCTGTTGTTGCTGTT		CTTCGGGTATGGACTTGCTG		5,6-FAM/AGAATCGAA/ZEN/GAGCTAAGTGCCGCC/3IABkFQ		Hs.PT.56a.40996621.g
		RAX		GACACTTCCAGCTTCTCCTG		TCGAGAAGTCCCACTACCC		5,6-FAM/TTCCAGAAC/ZEN/CGACGGGCTAAGTG/3IABkFQ		Hs.PT.56a.28287945
		SMOC2		GTGCTCTTGGTCACAGGATG		TCAGCCTCAAGGAGATGAAGA		5,6-FAM/TGGACTGAA/ZEN/CAGGTTAAAAGTCGGCA/3IABkFQ		Hs.PT.56a.20763253
		SOX 10		CTTGTCACTTTCGTTCAGCAG		CTTCATGGTGTGGGCTCA		5,6-FAM/TTGTGCAGG/ZEN/TGCGGGTACTGG/3IABkFQ		Hs.PT.56a.4891394
		TYRP1		CAGGTTGTCTGGAGCAGTAAC		GGCTGAGGAGATACAATGCTG		5,6-FAM/CCCCCAGTC/ZEN/ACCAACACAGAAATG/3IABkFQ		Hs.PT.56a.423853
	Wound Response
		Gene			Primer 1		Primer 2		Probe		Assay ID
		CDH11		GTTCCCATCACCAGAGTCAA		GTTCTTCGTGATAGAGGAGTACAC		5,6-FAM/CTGAATGAA/ZEN/GCCTGCCCACAAGC/3IABkFQ		Hs.PT.56a. 5030789
		CDKN2B		GGCGCTGCCCATCATCA		ACTAGTGGAGAAGGTGCGA		5,6-FAM/CCTCCCGAA/ZEN/ACGGTTGACTCCG/3IABkFQ		Hs.PT.56a.4919581.g
		COL1A1		GGTGGTTTCTTGGTCGGT		ATGACGTGATCTGTGACGAG		5,6-FAM/AGTGCTGTC/ZEN/CCGTCTGCCC/3IABkFQ		Hs.PT.56a.659249.g
		COL1A2		GGTCCTTGGAAACCTTGAGG		TCGGTGGGAACTTTGCTG		5,6-FAM/AAGGAGTTG/ZEN/GACTTGGCCCTGG/3IABkFQ		Hs.PT.56a. 1378702
		GDF6		CTGAGAGCATGGACACATCA		CGATCACCAGCTTTGTAGACA		5,6-FAM/ACGATCTCT/ZEN/CGCACACTCCTCTCC/3IABkFQ		Hs.PT.56a.20193545
		ITGA11		GTCCCGCTCATTACTGTCAC		AAGTCTGCAACGTCAGCTATC		5,6-FAM/AGCAAATCC/ZEN/ATCTTCCTACACCACCTG/3IABkFQ		Hs.PT.56a.39995058
		LUM		TGATCTTGGAGTAGGATAATGGC		AAAACCTTGAAAACTATTACCTGGAG		5,6-FAM/AGGATCTTG/ZEN/CAGAAGCTCTTTATGTCAAACT/3IABkFQ		Hs.PT.56a.39858305
		TGFBI		CATAGCTGACTTCAAGATGTGGT		CCTAGTGAGACTTTGAACCGT		5,6-FAM/AGAAGCCCT/ZEN/GAGAGACCTGCTGA/3IABkFQ		Hs.PT.56a.40018323
		ZBED2		ACATTCCAGCTACCTAACCAG		CAGAATGTACCAGCCAGTCAG		5,6-FAM/AGCCCTCAA/ZEN/AATCGTCAGCTCCA/3IABkFQ		Hs.PT.56a.15279895.g
	Housekeepers
		Gene			Primer 1		Primer 2		Probe		Assay ID
		NDUFA11		ACATTCCTTGCTTCAGAGACC		CACCAGTATTGCCAGCGT		5,6-FAM/ATGCTTCTC/ZEN/CAACCTTCAGTCCCTAC/3IABkFQ		Hs.PT.56a.26782285
		RPL15		GCATGACATCAGACTGCTTCT		CATCCGCCTTTGATCGTCTT		5,6-FAM/CTTCAGCCA/ZEN/TCCAGGTAAGCCAAGAT/3IABkFQ		Hs.PT.56a.23056366
		UBB		TTCACGAAGATCTGCATTTTGAC		TTTGTTGGGTGAGCTTGTTTG		5,6-FAM/TGGGTGGAC/ZEN/GTGGTTGGTGAT/3IABkFQ		Hs.PT.56a.25343696
