# Supplementary material for: Restoration of mesenchymal retinal pigmented epithelial cells by TGFβ pathway inhibitors: implications for age-related macular degeneration
Source: Genome Med. 2015 Jun 19;7(1):58. doi: 10.1186/s13073-015-0183-x (PMC4491894; doi:10.1186/s13073-015-0183-x)
Supplement: Additional file 3: Table S2. — Accompanying data for the cluster analysis depicted in Fig. 2. [file 13073_2015_183_MOESM3_ESM.xlsx]

## Sheet: Cluster Analysis Data
	Table S2. AutoSOME Cluster Analysis: All genes with 2-fold changes in expression as a function of passage or time
	Group	Cluster	Gene Symbol		3 Day-Passage 0				3 Day-Passage 5				16 Day-Passage 0				16 Day-Passage 5				32 Day-Passage 0				32 Day-Passage 5				64 Day-Passage 0				64 Day-Passage 5
						(Net Intensity)				(Net Intensity)				(Net Intensity)				(Net Intensity)				(Net Intensity)				(Net Intensity)				(Net Intensity)				(Net Intensity)
					A	B	C		A	B	C		A	B	C		A	B	C		A	B	C		A	B	C		A	B	C		A	B	C
	A	2	TYR		5	7	5		4	4	4		7552	12512	15058		58	239	176		10981	11202	8673		118	145	87		12136	10036	10918		224	61	1515
	A	2	TYRP1		2	6	5		2	2	2		4170	10826	15397		30	142	87		12512	9922	8586		66	62	40		10981	9735	12416		102	55	475
	A	2	TRPM1		2	3	2		2	4	4		145	412	210		4	2	2		206	360	311		2	2	8		239	278	257		3	5	2
	A	2	GPM6A		4	4	2		2	3	2		255	281	259		5	40	2		275	217	272		2	30	11		181	257	174		2	38	2
	A	2	KCNJ13		2	2	2		2	3	3		116	512	355		6	6	2		291	619	521		5	9	15		356	332	414		4	2	4
	A	2	LRAT		2	3	2		2	4	2		12	183	153		3	2	2		126	186	261		2	2	8		220	159	228		2	2	2
	A	2	OGDHL		6	6	6		4	4	3		262	593	702		8	14	6		689	657	664		16	10	17		756	800	1111		25	10	30
	A	2	OR51E2		5	2	3		5	3	5		144	279	394		6	6	2		214	219	323		6	3	9		221	189	259		4	5	3
	A	2	FAM40B		64	56	41		21	28	19		247	1410	627		6	19	2		1002	1763	1092		9	9	13		1750	1789	1541		16	7	35
	A	2	SLC38A11		2	2	2		2	2	2		100	141	198		5	2	2		170	126	194		6	6	16		171	148	201		12	6	31
	A	2	FRZB		8	7	8		10	7	7		1123	5560	5636		13	33	15		4895	10568	7581		18	22	16		11947	10918	15397		62	12	125
	A	2	MTSS1		6	6	7		5	5	5		57	286	272		11	5	2		129	378	388		9	3	7		278	398	485		3	2	2
	A	2	KCND2		3	4	3		5	4	2		168	184	185		3	2	2		247	186	157		2	2	8		150	82	62		2	2	5
	A	2	GNGT1		2	2	2		3	2	2		282	1318	1058		10	36	8		760	873	945		6	13	19		1860	987	852		22	7	10
	A	2	TMEM27		4	4	4		2	5	5		45	341	141		6	5	2		221	276	329		2	7	13		579	531	415		4	6	3
	A	2	OPCML		3	2	2		4	2	2		29	625	384		5	4	2		269	840	913		2	3	14		345	413	561		4	2	3
	A	2	OCA2		4	4	5		3	2	2		51	419	167		9	7	2		188	273	312		2	5	20		341	497	483		4	10	24
	A	2	ERMN		2	3	2		2	2	2		9	114	48		3	2	2		65	191	185		2	4	10		151	166	206		2	3	4
	A	2	PRKCB		10	14	20		2	5	2		113	215	282		4	3	2		267	249	358		6	4	12		290	279	426		4	5	14
	A	2	CPXM2		101	53	17		35	15	4		1764	2634	3142		222	132	19		4046	2465	2724		320	95	24		4063	2838	4835		369	52	37
	A	2	SOSTDC1		3	5	5		4	3	2		294	278	406		15	12	6		392	287	262		14	10	19		385	207	321		27	6	10
	A	2	MYRIP		5	5	6		3	6	6		48	576	412		6	33	12		457	632	793		6	33	34		959	1003	978		13	31	33
	A	2	PPARGC1A		4	5	4		4	2	2		201	256	210		5	2	2		191	163	189		4	4	8		145	108	112		4	5	10
	A	2	ACP5		41	52	68		20	22	37		592	2867	2717		18	153	63		1335	2559	2242		25	44	47		1965	2972	4165		50	45	201
	A	2	GRM8		2	2	2		2	3	2		43	181	123		6	6	2		106	163	125		2	3	10		128	165	114		3	5	4
	A	2	DMRTC1		2	3	3		2	2	2		21	351	203		3	12	4		165	295	332		6	10	13		251	421	395		13	8	15
	A	2	CNTN1		31	9	7		25	8	6		439	597	663		15	25	5		794	806	669		18	24	17		427	414	389		13	16	321
	A	2	SLC6A13		12	12	14		26	23	31		134	1756	1233		10	50	19		1351	4395	3619		15	27	30		6774	4902	7260		77	23	72
	A	2	CNGB3		2	2	2		2	2	2		7	149	31		2	2	2		42	139	124		2	2	9		133	106	136		2	2	2
	A	2	COLEC12		14	15	8		7	7	3		1571	1144	995		84	118	62		1617	1109	876		68	92	59		836	784	653		12	25	14
	A	2	CXCR4		13	11	10		4	5	3		19	413	123		14	16	6		211	902	532		8	12	17		612	1019	1027		13	8	10
	A	2	RAX		11	29	18		4	5	4		1778	2242	3221		45	92	100		2193	1308	1461		90	43	38		1203	1250	1377		55	20	42
	A	2	C1R		14	38	36		10	28	25		1108	1793	1667		51	154	75		1838	1963	1411		64	64	45		1690	1608	1959		81	42	60
	A	2	APCDD1		5	7	5		2	3	2		74	170	182		3	2	2		186	99	213		6	3	10		99	75	171		4	3	4
	A	2	SHANK2		3	5	3		5	5	7		23	279	161		9	11	2		152	255	230		6	8	15		268	262	290		4	6	4
	A	2	COL9A3		6	20	19		7	18	26		874	2146	2515		50	150	190		1188	2390	2035		76	89	94		1226	2047	2270		82	60	117
	A	2	FGFR2		3	2	2		2	5	2		93	243	222		12	7	4		142	391	209		6	14	20		280	283	233		11	11	4
	A	2	SERPINE3		5	6	14		5	8	9		2737	2781	7581		56	149	117		11377	3413	4919		257	103	84		14133	4961	9765		490	97	265
	A	2	CRISPLD1		8	12	19		8	19	11		544	1448	1454		28	183	35		1140	1501	1121		39	90	38		954	634	823		50	62	34
	A	2	SLC39A12		4	3	2		5	3	2		19	186	121		6	2	2		162	409	368		2	7	11		718	624	797		14	7	11
	A	2	LPHN3		3	4	5		5	7	6		30	341	199		6	14	6		141	456	312		2	10	13		220	226	224		4	4	4
	A	2	LIN7A		17	27	23		6	4	6		82	249	186		9	3	2		133	284	262		2	2	13		136	179	194		4	2	4
	A	2	IGFALS		5	5	6		5	5	4		330	1097	596		17	68	30		847	646	547		43	32	30		768	695	747		50	16	37
	A	2	CNDP1		2	2	4		2	2	4		11	207	121		4	7	2		74	278	211		6	7	12		367	496	389		15	6	4
	A	2	TRIM63		3	7	8		5	7	6		235	432	490		12	33	30		195	459	454		13	19	26		400	501	549		27	9	42
	A	2	PKNOX2		2	2	4		3	2	3		20	129	59		5	2	3		51	183	136		3	2	14		165	231	191		9	6	4
	A	2	B3GAT1		16	13	15		6	4	2		185	217	421		12	5	9		428	233	403		20	10	20		375	256	417		27	7	31
	A	2	LECT1		4	3	3		3	2	3		56	908	357		7	77	28		300	754	766		25	34	43		390	671	602		34	21	30
	A	2	SEPP1		16	33	19		5	20	4		276	372	293		17	166	5		354	445	318		13	75	19		439	394	409		4	36	10
	A	2	COL8A2		21	68	52		21	36	45		1514	2136	2812		66	48	236		2014	1489	1771		61	40	226		1408	1212	1561		115	36	588
	A	2	KCNJ8		37	22	14		26	22	18		95	316	474		9	3	4		372	274	548		9	7	13		391	339	562		11	5	14
	A	2	NANOS1		96	126	123		44	52	54		2175	5385	9078		85	302	228		4622	3309	4886		200	108	121		2996	1848	3565		194	58	132
	A	2	TRPM3		19	29	18		15	15	17		999	887	1566		67	109	136		1678	1346	1665		178	133	111		1590	1306	1990		228	112	216
	A	2	GNB3		9	6	7		7	5	6		83	515	566		12	67	66		264	486	541		41	39	42		483	453	586		82	23	67
	A	2	PCDH17		5	12	13		5	8	9		544	1227	1317		25	122	61		1209	679	900		78	61	46		262	234	296		23	23	20
	A	2	TSHZ2		2	2	3		2	3	2		186	350	224		10	36	9		192	185	183		8	9	15		132	103	130		12	7	10
	A	2	CLIC6		266	309	316		15	39	37		1913	2923	1431		38	358	106		2512	2549	1547		69	137	56		2692	2456	2352		82	76	104
	A	2	VAT1L		5	13	9		7	10	3		218	561	729		19	71	34		438	477	817		31	55	47		496	464	920		38	36	37
	A	2	LOC145757		2	7	6		3	4	3		4	133	110		2	2	2		4	127	110		4	2	8		4	153	159		4	2	2
	A	2	C2orf40		2	2	3		2	2	2		59	182	62		12	20	3		256	114	72		28	10	11		259	188	137		40	8	15
	A	2	UBAP1L		15	12	14		14	11	16		77	757	419		18	100	37		226	1272	972		33	72	66		1397	1923	1777		152	84	161
	A	2	FAM13A		15	20	22		17	22	21		479	832	1179		43	51	76		728	755	1147		51	52	59		1502	977	1366		117	56	108
	A	2	CYP27A1		7	8	6		6	6	6		80	398	357		13	45	46		297	434	466		40	31	44		415	463	466		57	22	53
	A	2	CSPG5		2	2	3		3	2	2		12	79	46		3	6	4		99	131	177		12	9	21		192	239	271		26	12	25
	A	2	ADAD2		5	7	4		3	4	5		45	545	481		12	34	29		183	788	800		22	50	43		660	1006	1407		63	34	84
	A	2	SMOC2		2	2	2		4	2	3		14	2381	1367		4	53	6		517	4544	4063		11	59	39		4488	6483	12783		108	54	145
	A	2	RNASE1		5	4	2		2	4	3		14	192	98		9	22	20		302	407	484		60	41	59		2158	1461	2132		521	131	406
	A	2	CDH1		5	6	12		3	5	5		255	103	287		7	30	22		356	76	115		6	63	45		167	109	162		3	7	3
	A	2	ST6GALNAC2		2	2	2		2	2	2		6	188	44		5	27	4		114	319	178		14	29	30		541	733	649		77	56	73
	A	2	ABCG1		4	6	5		3	3	2		73	83	126		10	2	2		105	86	70		10	5	12		122	102	129		4	3	4
	A	2	CDH19		2	3	2		2	2	2		5	41	8		3	2	2		16	163	52		2	2	8		89	145	129		4	3	2
	A	2	FBP2		3	2	3		2	2	2		28	177	18		4	10	3		148	195	42		7	9	9		419	344	110		33	10	4
	A	2	ACSS1		6	7	4		4	3	4		13	141	94		3	7	5		114	175	173		8	9	13		250	206	225		25	7	12
	A	2	CA9		9	9	10		8	14	11		1291	816	1572		125	114	195		1826	340	666		263	69	59		645	195	420		80	18	43
	A	2	PLD5		2	4	3		2	2	2		28	77	49		5	5	2		61	131	114		6	4	10		125	107	81		4	6	3
	A	2	FOLR1		13	21	22		16	19	20		259	987	591		33	118	133		946	1118	699		92	119	170		1752	1441	1341		203	111	216
	A	2	SLC16A14		18	30	27		20	30	38		126	670	524		12	38	23		702	734	725		34	22	26		896	912	757		60	17	45
	A	2	DPP6		4	2	3		3	3	2		8	81	211		5	6	6		29	83	179		3	5	18		67	91	165		5	2	10
	A	2	MYO7A		3	7	5		4	4	4		124	137	251		13	9	31		209	139	213		28	19	23		264	228	330		35	11	31
	A	2	IGSF21		4	3	3		2	3	3		14	111	223		5	3	10		90	113	221		11	8	22		61	70	132		5	6	4
	A	2	PRAP1		4	5	4		3	5	3		23	113	143		11	6	11		163	98	300		19	12	28		287	190	396		31	7	31
	A	2	RPE65		2	2	2		2	2	3		11	18	25		2	2	2		27	24	85		2	2	6		160	72	171		2	2	2
	A	2	FGF13		20	26	13		10	7	7		787	338	587		15	17	6		612	235	277		26	52	17		330	147	270		31	29	14
	A	2	SMPD3		38	72	94		13	50	52		1402	1462	2079		40	78	43		2300	556	666		52	55	34		801	193	288		12	7	12
	A	2	KLK11		113	138	143		12	46	20		1429	2503	1846		51	311	73		1715	1686	1188		132	158	64		1704	2001	1503		101	93	65
	A	2	TMEM155		9	28	12		16	20	16		310	728	725		14	46	22		386	541	438		12	57	33		343	568	283		11	70	39
	A	2	PACSIN1		8	14	10		5	9	6		44	124	124		8	7	12		150	306	255		15	17	20		589	630	574		50	27	48
	A	2	SYNE2		31	47	41		15	24	19		202	129	172		8	4	5		272	342	473		6	11	20		140	231	422		3	8	17
	A	2	TMEM51		76	101	78		39	63	78		79	1468	851		42	113	91		632	2512	2419		74	93	101		3057	3491	3926		326	90	285
	A	2	SCN2B		2	3	2		2	2	2		4	53	83		4	6	2		31	80	128		3	9	13		111	229	325		11	8	30
	A	2	CRTAC1		2	2	2		2	2	2		39	57	46		8	4	3		96	62	42		6	4	14		191	105	102		16	6	4
	A	2	RGR		3	3	2		4	2	2		33	168	132		7	16	19		169	328	329		26	34	39		561	983	935		89	66	123
	A	2	CHADL		34	28	42		48	36	38		211	1577	1591		78	165	132		1248	1683	2343		129	193	143		2637	2539	4672		289	186	347
	A	2	SLC13A3		28	20	52		22	17	48		384	1171	1123		59	183	153		961	1252	1396		103	91	139		1450	1359	1795		154	58	198
	A	2	GPM6B		4	3	3		2	3	2		7	54	23		3	3	2		16	152	83		2	3	7		83	122	90		4	2	2
	A	2	WFIKKN2		6	5	8		8	8	10		95	115	734		11	15	77		1501	410	3103		225	32	312		8342	949	9054		1534	75	1479
	A	2	PDE2A		8	6	6		5	8	6		3	35	7		5	7	8		20	330	91		6	25	22		474	623	350		63	36	39
	A	2	NCKAP5		5	4	5		7	4	5		29	127	104		20	24	4		103	236	269		54	14	18		270	240	292		33	15	10
	A	2	PTN		269	302	202		102	162	95		845	4108	4328		44	450	172		3322	3775	3948		222	176	126		3024	2099	3647		357	48	224
	A	2	CP		2	2	2		2	2	2		22	22	11		4	2	3		39	117	29		3	3	7		128	193	259		4	6	10
	A	2	SV2B		2	3	2		3	2	2		4	111	30		3	7	4		7	271	213		4	16	15		64	553	671		11	22	42
	A	2	TMEM229A		3	4	2		2	5	3		17	58	23		2	3	2		25	190	60		3	8	9		98	184	102		5	6	4
	A	2	SEMA6D		4	3	4		3	3	2		69	125	129		6	7	2		86	143	154		6	4	11		49	58	45		5	6	10
	A	2	DAND5		3	6	5		4	5	7		14	191	106		4	27	8		101	197	199		11	20	22		232	227	267		31	16	35
	A	2	TTLL4		16	19	14		10	11	11		81	309	324		20	49	50		416	600	705		61	59	76		778	691	1076		146	45	127
	A	2	SLC22A8		2	2	2		3	4	3		7	56	34		4	11	4		97	106	86		22	11	20		172	136	190		37	12	27
	A	2	CNTN2		3	2	3		2	2	3		16	74	129		5	3	8		21	59	119		3	7	15		80	103	228		5	6	18
	A	2	FAM135B		3	2	2		2	3	2		11	136	116		3	13	8		45	71	119		3	4	18		49	62	52		4	3	5
	A	2	RGS9BP		3	3	5		4	2	2		25	108	127		4	3	2		58	33	92		3	2	8		40	52	98		4	3	4
	A	2	CA2		4	5	4		3	2	5		41	111	143		5	7	2		153	71	120		6	10	10		215	60	90		12	10	10
	A	2	RORB		4	5	4		5	4	3		7	45	17		4	4	3		55	145	114		3	6	10		178	155	170		4	5	4
	A	2	CDO1		76	98	78		69	66	69		1919	2663	3015		81	150	120		2332	1656	2006		75	106	100		1446	903	1745		85	80	188
	A	2	C1orf168		2	2	2		2	3	2		97	79	57		10	15	9		144	135	75		29	15	15		87	90	62		19	6	10
	A	2	KREMEN1		27	37	38		18	23	17		395	747	845		37	51	79		725	849	880		64	68	65		1016	998	1170		88	66	113
	A	2	LOC439949		28	38	27		12	30	12		158	419	194		14	23	12		184	388	224		13	12	18		381	522	312		20	8	4
	A	2	ENPP2		63	50	56		38	18	36		649	451	953		39	16	51		1116	425	796		81	28	41		839	429	778		65	10	49
	A	2	PEG3-AS1		13	16	12		2	5	3		73	465	344		10	23	8		139	336	272		8	11	16		71	134	139		16	17	14
	A	2	LOC100507218		3	2	3		2	3	2		18	138	42		6	6	4		42	105	47		3	5	13		79	106	68		5	4	2
	A	2	PTPRZ1		4	2	2		3	5	3		61	70	82		6	5	2		97	119	102		8	7	8		63	60	70		4	8	4
	A	2	INTS6		73	75	60		68	67	75		377	721	491		26	64	21		762	904	712		14	18	21		837	634	841		26	35	34
	A	2	SLC26A7		2	2	3		3	2	3		2	36	14		5	3	2		15	117	81		3	2	11		41	94	89		2	2	23
	A	2	PLA2G5		4	4	5		4	6	3		32	90	66		6	10	3		104	117	105		18	16	20		208	267	225		28	12	19
	A	2	ITGB8		22	29	32		23	21	17		64	352	185		24	46	9		336	687	547		17	22	16		436	466	467		20	16	11
	A	2	FGFR3		10	8	11		10	8	11		32	88	81		7	2	2		21	88	112		2	4	9		142	191	283		2	4	10
	A	2	PRKCQ		2	4	4		2	2	4		14	77	45		4	4	2		44	64	72		3	4	13		78	112	114		11	6	3
	A	2	C1S		103	99	164		102	170	164		2614	4886	3824		304	1107	502		4286	4380	3612		296	439	292		4022	4227	5560		316	286	379
	A	2	SCGB1D1		4	2	3		2	2	3		3	8	3		2	3	3		20	32	30		3	2	9		211	130	165		15	2	6
	A	2	SLC2A12		5	6	4		6	7	5		42	120	82		10	14	2		186	104	176		17	13	25		271	188	251		26	16	33
	A	2	RGMA		4	5	3		2	4	2		28	60	45		6	7	4		54	121	80		11	13	18		197	188	168		28	10	27
	A	2	ERBB4		8	9	17		8	10	12		113	226	244		11	27	3		237	327	358		14	57	18		152	159	233		26	82	10
	A	2	TMEM38A		9	10	8		13	11	9		89	248	229		35	60	52		349	365	433		53	63	72		556	642	700		101	60	87
	A	2	MLANA		2	2	2		2	2	2		23	25	25		6	2	4		40	46	52		3	3	9		132	107	86		4	4	14
	A	2	SLC30A10		4	2	2		2	2	2		11	49	36		3	2	3		49	84	51		3	2	7		68	55	66		3	3	4
	A	2	UPK3B		25	20	37		17	15	28		1622	346	1674		151	57	228		2010	152	484		266	48	80		372	65	206		57	14	39
	A	2	FZD8		11	21	16		9	18	18		106	630	396		10	60	32		166	547	431		15	40	52		358	580	442		38	49	45
	A	2	CTSK		274	128	77		155	101	54		545	3500	1315		368	245	91		1699	3433	1965		221	135	78		3142	3975	2947		274	76	351
	A	2	LIPE		50	69	55		33	41	42		603	2016	1692		58	241	156		1148	1274	1265		119	86	102		1663	1248	1267		171	75	133
	A	2	BTC		7	7	7		8	4	5		82	156	147		12	13	7		120	220	201		9	14	13		167	207	135		21	7	19
	A	2	LIPG		10	13	9		12	18	11		55	228	206		9	15	9		113	264	252		9	12	15		279	301	366		23	10	17
	A	2	MTUS2		2	2	2		2	3	2		16	41	48		3	4	2		62	60	53		3	4	7		102	37	68		4	4	4
	A	2	PRPH		8	11	14		8	12	9		616	533	1388		106	90	284		317	194	438		74	34	81		100	83	163		21	11	33
	A	2	ASPG		2	3	3		2	2	2		11	39	43		4	4	4		23	86	76		6	9	16		51	187	144		5	8	12
	A	2	MCF2L		6	7	6		5	6	8		60	254	201		18	35	30		129	251	226		27	27	29		278	335	301		56	32	42
	A	2	NFE2		4	7	5		4	7	5		42	139	131		6	7	7		100	91	198		8	6	18		132	99	177		11	6	11
	A	2	CYYR1		4	4	5		5	2	2		7	61	14		4	4	3		22	152	70		3	6	10		74	173	121		5	5	4
	A	2	KANK4		2	2	2		3	3	2		125	17	74		4	2	2		127	9	31		2	5	3		56	6	22		2	5	2
	A	2	GLS2		2	3	2		2	2	3		61	56	126		9	4	5		118	21	74		9	5	13		95	33	69		14	7	10
	A	2	CX3CL1		3	5	4		3	5	6		7	76	33		5	4	13		27	101	79		3	4	28		86	154	170		13	4	81
	A	2	FAM189A2		11	16	13		16	27	26		240	796	539		28	82	70		358	643	461		27	44	69		412	579	492		50	58	72
	A	2	NDRG2		11	19	16		5	8	8		132	176	251		18	18	39		191	195	274		34	33	37		533	509	604		81	51	95
	A	2	CPLX3		2	2	2		4	3	2		45	149	415		5	3	12		94	36	122		2	4	10		23	20	31		4	6	4
	A	2	HHATL		2	4	2		2	2	3		2	12	3		2	3	4		11	31	12		6	7	6		225	177	120		35	12	14
	A	2	HCP5		8	13	12		10	14	16		138	353	376		13	22	19		163	149	232		9	12	18		147	157	197		11	6	10
	A	2	PLEKHB1		6	5	3		2	4	3		15	30	44		4	4	2		46	40	95		3	9	13		69	126	192		4	7	4
	A	2	RAB38		17	21	21		14	18	13		168	295	322		14	17	14		279	202	418		21	13	28		360	205	420		32	8	33
	A	2	LMF1		6	13	15		5	7	8		191	200	168		17	19	23		137	225	170		22	30	30		334	345	415		50	34	57
	A	2	ARHGEF37		8	8	11		22	15	18		130	374	275		55	69	39		327	401	341		56	42	38		578	575	518		65	45	37
	A	2	HORMAD2		2	4	3		4	4	4		10	79	26		2	2	3		22	98	49		3	4	11		55	65	66		2	3	2
	A	2	PEG3		5	7	5		4	2	2		16	124	127		3	2	2		43	65	82		3	3	6		19	35	34		4	8	3
	A	2	ATP8A1		2	4	4		3	2	4		32	47	74		4	4	2		73	57	79		2	4	13		41	33	60		3	6	3
	A	2	GAS1		5	8	10		6	5	4		248	259	470		25	34	44		175	123	109		13	21	39		100	78	98		16	8	37
	A	2	GAP43		3	3	3		4	4	4		2	41	23		3	3	3		17	70	204		2	4	11		77	214	603		5	5	14
	A	2	FBXO15		4	4	7		4	2	7		48	72	102		5	3	9		97	55	87		9	7	16		170	87	122		11	6	10
	A	2	FLRT3		10	27	38		28	49	56		489	791	1208		39	159	62		848	736	792		28	84	62		466	287	382		32	40	85
	A	2	AQP11		7	15	12		9	10	8		32	172	133		10	16	12		124	215	188		6	23	24		214	245	295		4	32	18
	A	2	ZBTB20		6	5	5		6	5	7		45	74	90		10	25	4		120	171	189		8	13	14		99	138	184		5	11	20
	A	2	SOX8		5	9	17		6	7	9		510	157	252		33	16	17		193	117	122		15	27	18		188	182	216		15	31	24
	A	2	SLC38A3		5	5	5		5	4	5		6	104	56		5	7	8		58	120	122		13	13	23		188	188	189		28	13	19
	A	2	PLCH1		4	3	4		2	2	2		20	59	49		5	2	2		28	52	42		2	2	8		39	44	34		2	2	2
	A	2	GNA14		6	4	4		3	5	6		8	26	4		5	10	7		22	225	47		9	9	6		130	246	131		4	7	3
	A	2	C1orf226		4	6	8		6	3	7		103	25	186		13	5	20		185	67	136		12	21	26		142	126	150		4	21	25
	A	2	UBD		2	2	3		2	4	2		5	59	52		2	2	3		6	73	59		5	2	12		6	57	84		4	5	2
	A	2	CDKN1C		500	1655	1663		163	351	348		2820	5180	8586		294	595	886		7220	5385	6660		371	356	413		6819	5873	9671		406	219	569
	A	2	SLC24A3		2	2	4		3	2	2		5	22	10		3	4	2		22	99	20		3	4	6		72	148	67		5	2	4
	A	2	TMEM176B		4	4	4		4	5	4		25	30	70		8	3	3		73	34	109		7	5	13		110	102	185		5	6	25
	A	2	KLHL3		13	14	14		18	18	23		98	320	211		17	51	18		290	393	337		20	23	28		451	394	437		32	18	42
	A	2	CKMT2		4	3	3		2	2	2		9	37	15		3	3	4		24	28	41		2	2	8		88	133	95		5	6	4
	A	2	MAOB		3	7	7		6	8	9		42	107	45		22	7	10		91	138	140		19	8	18		194	257	253		39	7	26
	A	2	GPR27		31	55	57		8	13	12		188	221	194		9	7	6		202	188	117		7	9	18		117	137	117		15	5	24
	A	2	RRAGD		8	15	11		4	4	3		37	127	81		7	10	4		123	104	146		7	15	20		165	120	159		12	22	36
	A	2	SCGB1D2		4	2	2		5	2	4		3	7	4		3	2	2		18	24	20		2	4	9		134	110	139		4	5	2
	A	2	TMEM176A		4	2	4		4	4	4		29	40	84		10	7	9		98	44	106		14	12	21		111	124	277		12	10	46
	A	2	COL20A1		3	2	4		2	2	2		3	43	6		2	7	3		17	61	26		5	5	11		141	120	62		13	8	5
	A	2	GSTA2		4	4	4		6	4	6		58	60	115		16	4	9		132	32	70		13	9	11		355	29	94		31	8	4
	A	2	PTPRN2		5	5	3		2	3	4		21	68	29		2	3	2		41	73	46		3	4	8		73	82	53		5	5	5
	A	2	CD83		19	23	20		12	16	11		66	260	317		14	22	36		119	540	423		15	40	40		299	479	503		35	34	48
	A	2	UNC5B		40	41	82		36	34	48		1041	828	1306		81	57	100		1126	656	640		61	59	133		838	475	630		58	32	319
	A	2	FAM84A		5	4	2		5	4	4		80	76	190		18	14	14		167	42	104		6	11	21		119	33	81		11	10	10
	A	2	SOX10		2	4	3		2	3	3		13	84	55		5	6	3		28	68	52		3	8	13		53	107	80		5	8	10
	A	2	AIM1		5	5	2		4	2	4		9	36	15		5	2	5		22	35	57		2	4	9		79	108	118		3	5	2
	A	2	MERTK		11	12	18		7	7	8		116	279	247		19	37	19		199	207	214		15	21	33		292	218	275		33	21	49
	A	2	CLDN3		9	15	9		8	10	5		36	211	141		12	12	11		78	160	155		13	38	31		133	253	248		4	41	12
	A	2	GEM		47	54	65		31	41	31		437	618	920		54	85	22		517	809	848		69	129	35		720	672	1040		66	198	50
	A	2	FAM107A		20	12	4		14	12	6		38	363	91		12	80	16		101	351	178		17	30	26		171	439	269		41	29	31
	A	2	RDH5		58	79	77		71	87	97		290	1607	1116		44	241	144		1448	1531	1616		235	130	125		2027	1949	2244		348	137	331
	A	2	TPRN		42	38	52		37	34	39		525	683	816		62	52	107		817	652	745		71	65	62		830	783	867		67	40	58
	A	2	LAMA3		16	19	19		12	11	9		367	183	350		24	12	19		406	117	156		39	12	17		72	45	67		11	10	4
	A	2	GRIK1		3	3	2		3	2	2		9	106	17		3	10	3		30	156	17		3	9	6		48	65	8		5	3	2
	A	2	SOX5		5	3	5		4	4	5		30	81	76		5	8	3		52	74	122		3	11	15		54	74	75		5	11	4
	A	2	PDZD2		4	6	6		3	6	5		22	136	140		8	27	31		89	105	142		6	22	37		92	70	116		5	16	27
	A	2	S1PR5		2	4	3		3	3	3		30	60	78		4	4	6		51	48	51		3	5	13		63	28	53		5	2	5
	A	2	VILL		11	9	10		7	10	11		10	81	36		6	14	11		53	156	92		12	20	22		277	588	389		33	38	39
	A	2	S100B		5	7	9		15	11	20		25	116	83		12	20	29		77	168	191		8	15	39		231	302	399		15	8	45
	A	2	CPNE5		6	6	7		5	3	7		103	79	34		10	11	4		128	132	33		12	7	9		166	187	41		15	8	55
	A	2	EYA2		14	47	14		6	7	3		135	182	97		7	16	2		105	58	28		6	8	10		90	76	28		5	5	10
	A	2	AHCYL2		59	44	63		81	65	73		258	926	491		105	84	90		905	1190	1091		88	90	88		2010	1578	1919		127	80	110
	A	2	DBP		6	7	5		7	7	6		143	147	175		30	24	23		265	82	126		46	19	24		222	143	121		45	21	17
	A	2	USP51		18	21	20		12	15	13		196	267	297		19	40	36		376	404	487		26	53	46		285	320	432		45	42	71
	A	2	C3		42	16	21		17	14	9		254	191	148		62	96	85		268	399	456		55	81	58		179	649	893		21	22	46
	A	2	ABCC5		139	117	131		117	109	119		1303	2284	2368		163	252	195		2149	1348	2477		229	148	161		2503	2427	3721		251	200	401
	A	2	FAM46C		4	2	2		2	2	4		46	43	49		7	4	3		72	43	40		6	8	8		43	47	54		5	6	3
	A	2	IQGAP2		5	4	2		5	5	3		42	50	49		6	3	3		60	67	99		3	4	9		30	31	87		4	5	10
	A	2	SCG5		95	79	123		98	116	137		1009	2797	2506		176	508	324		2215	3243	2173		207	410	235		2724	2329	2253		284	306	428
	A	2	GFRA2		11	8	7		20	16	24		4	33	8		3	5	8		14	117	67		3	7	13		103	333	241		11	10	47
	A	2	PLEKHA6		30	36	29		20	16	17		218	376	241		23	73	16		341	420	236		27	25	21		357	305	217		27	13	14
	A	2	FLJ42875		65	85	62		51	50	39		482	885	621		34	87	58		640	632	544		52	49	35		937	974	936		75	44	65
	A	2	SLC29A4		7	10	10		8	9	8		43	164	160		11	41	37		129	187	222		27	32	50		251	262	387		50	31	71
	A	2	PLK5		3	3	3		4	2	3		21	47	17		7	4	4		48	59	27		6	7	6		124	88	93		11	3	12
	A	2	MT1F		44	21	8		27	14	7		80	138	25		14	15	4		211	231	132		27	22	18		567	250	150		59	13	12
	A	2	FAM78B		5	4	4		3	4	4		65	126	81		8	4	2		66	41	36		3	4	9		33	35	29		4	4	5
	A	2	SESN3		121	98	140		207	175	256		2588	2497	3500		206	384	184		3221	3112	3049		234	283	136		2500	1766	2069		390	263	689
	A	2	ENTPD3		7	4	3		7	4	7		5	34	43		3	2	2		30	36	38		3	3	7		64	61	77		2	3	2
	A	2	SOX6		2	2	2		2	2	3		7	43	37		5	3	2		24	71	36		3	5	8		49	42	25		3	2	5
	A	2	XK		10	10	9		8	7	5		5	65	36		4	3	4		36	74	98		3	5	9		62	102	105		5	2	10
	A	2	SLC45A2		25	38	30		12	15	20		305	275	415		18	35	47		443	319	457		39	36	38		393	284	359		41	25	85
	A	2	PHYHIPL		2	2	2		2	3	3		8	96	47		5	14	3		27	58	47		6	7	14		30	65	41		4	6	5
	A	2	HLF		2	2	2		2	3	2		5	24	27		4	2	2		36	27	43		2	4	6		61	43	44		4	5	18
	A	2	TSPAN8		2	4	2		3	4	5		9	39	18		3	3	5		42	47	28		3	3	9		134	71	46		4	4	4
	A	2	APOLD1		22	18	22		19	24	43		29	239	117		13	28	13		63	425	315		15	18	19		225	434	340		19	19	10
	A	2	GYLTL1B		7	7	8		7	7	7		20	128	92		9	15	13		121	98	163		22	20	23		260	166	256		33	18	33
	A	2	FAM174B		42	37	52		22	44	33		762	944	929		75	141	91		796	633	636		98	132	86		690	742	742		100	99	94
	A	2	PER3		5	4	4		6	6	6		25	64	83		8	5	2		68	60	77		3	5	14		64	66	78		5	8	10
	A	2	ANK3		38	17	83		88	18	158		713	198	962		24	36	68		631	225	962		22	38	76		257	100	499		37	73	118
	A	2	LAMA2		6	6	5		5	4	4		44	54	80		4	3	2		94	35	50		2	3	6		15	25	26		2	4	4
	A	2	MAPK4		2	2	3		2	2	2		6	25	47		6	2	4		16	41	54		3	4	9		27	49	71		5	4	3
	A	2	BSPRY		3	2	2		4	4	4		4	17	4		3	2	2		9	53	23		4	2	3		56	101	53		2	2	3
	A	2	SNTB1		7	9	10		7	9	11		8	98	36		6	6	13		56	125	159		7	8	21		136	162	185		10	7	11
	A	2	SLC40A1		11	14	17		28	44	40		419	226	408		31	73	29		348	274	287		25	61	23		271	192	209		13	38	17
	A	2	KLK10		45	40	29		8	31	7		788	428	214		55	149	19		482	153	104		67	57	24		143	125	90		33	17	11
	A	2	EFR3B		212	196	190		71	52	68		309	1366	1036		67	179	127		1014	1303	1327		110	120	127		1897	2230	2443		238	129	434
	A	2	MTL5		8	13	8		6	8	8		23	56	46		4	4	4		53	54	50		6	2	12		115	57	77		3	6	2
	A	2	GBP4		2	4	2		2	2	2		35	14	8		5	3	2		22	26	13		3	2	2		81	48	37		2	5	2
	A	2	TRIL		3	3	3		3	5	3		11	129	145		4	7	9		44	27	69		6	5	17		24	21	24		5	2	5
	A	2	GNAO1		2	4	2		2	2	2		2	4	2		2	4	2		5	27	27		2	5	9		22	100	97		5	11	14
	A	2	SULT1A2		7	36	32		5	42	31		165	322	229		25	74	40		240	398	209		43	45	32		325	474	264		57	36	39
	A	2	TMEM86A		3	3	4		2	2	4		18	85	42		4	8	4		29	54	29		7	7	10		64	68	62		5	6	5
	A	2	LMO1		8	13	11		9	8	11		86	205	121		29	37	28		136	148	124		22	24	29		310	379	313		51	38	83
	A	2	PYGM		11	15	20		12	14	15		298	322	364		54	85	65		327	256	236		75	38	46		216	231	229		44	20	30
	A	2	GSTA5		3	2	5		3	2	5		21	28	44		6	4	2		49	11	21		3	2	6		133	9	31		4	2	2
	A	2	SEPT3		3	2	3		2	3	3		11	44	27		4	5	3		17	58	33		3	4	7		53	76	56		5	5	5
	A	2	ABCA2		5	4	6		6	5	5		28	62	89		12	4	5		109	54	77		15	8	16		107	87	107		14	10	10
	A	2	DENND2A		9	18	26		7	12	18		22	196	124		13	26	14		81	169	125		12	15	26		254	327	267		28	10	25
	A	2	NFATC1		4	5	6		4	4	2		30	35	62		10	4	3		34	46	58		6	7	15		83	86	99		18	7	25
	A	2	C1QTNF4		5	7	6		2	5	3		20	67	79		7	5	3		29	54	64		6	5	12		37	67	62		5	6	3
	A	2	ATP6V1C2		3	4	2		3	5	3		25	68	40		6	7	8		34	58	46		6	5	15		53	74	67		5	6	32
	A	2	MAP7		4	5	5		5	3	2		39	62	34		5	7	4		41	79	47		6	9	10		76	63	60		5	10	5
	A	2	CLUL1		3	5	3		3	4	3		19	103	40		6	34	9		21	108	63		8	27	14		36	72	75		5	16	10
	A	2	NOG		7	4	4		6	4	5		34	93	28		17	16	4		74	119	40		31	16	12		135	108	57		41	12	5
	A	2	IL33		2	2	2		2	4	2		12	14	19		23	4	4		16	35	51		20	11	15		17	33	96		48	11	56
	A	2	MYLIP		7	6	7		5	5	6		83	91	101		14	36	14		155	144	89		22	24	14		137	112	79		15	25	14
	A	2	HBZ		4	3	4		4	4	2		8	15	12		5	4	4		7	31	48		8	9	11		72	107	207		5	8	24
	A	2	PDE6B		36	44	37		20	23	18		270	552	359		36	94	43		353	504	419		47	93	55		474	533	512		79	76	45
	A	2	DUSP4		190	76	151		127	44	86		272	1008	1355		150	156	205		944	1728	2029		217	193	257		1992	2033	2777		399	213	484
	A	2	TSC22D4		39	27	31		35	34	29		97	515	286		32	63	52		296	497	679		56	55	62		512	610	891		82	40	100
	A	2	HTRA4		6	6	7		6	11	7		99	51	56		5	7	5		109	48	88		8	14	15		88	74	145		5	10	18
	A	2	ZNF536		2	3	2		2	2	2		17	26	22		3	2	2		30	24	31		6	8	8		37	46	51		3	9	10
	A	2	GSTA1		2	2	2		2	2	3		16	34	26		3	4	2		42	10	18		3	2	6		123	7	22		11	5	3
	A	2	TMEM98		993	762	1064		912	885	769		8013	14414	16233		1164	2422	1226		15058	9735	8905		1593	1268	679		13222	8047	10981		1427	961	969
	A	2	HOMER2		33	46	41		23	36	22		226	644	346		37	74	57		536	535	583		59	67	72		668	428	541		91	53	101
	A	2	SERPINA1		23	19	23		25	19	28		115	257	234		38	51	76		352	347	359		91	77	100		700	629	646		200	84	201
	A	2	LOC150622		32	18	32		33	28	35		393	453	572		64	100	92		684	391	656		99	70	69		460	376	493		63	49	93
	A	2	LOC100507312		17	15	11		8	10	8		11	55	19		3	5	4		12	139	46		3	5	9		57	143	50		3	5	3
	A	2	CLCN2		8	8	6		7	4	5		8	47	20		5	4	4		16	97	65		6	10	14		102	135	129		16	5	10
	A	2	SPARCL1		2	2	2		2	2	3		3	5	4		11	34	26		5	34	16		7	8	8		17	74	59		27	6	47
	A	2	PP12613		3	12	6		5	8	7		33	155	117		9	23	8		35	71	65		3	23	18		36	81	62		3	12	11
	A	2	CYP4V2		32	21	36		27	14	29		107	290	208		51	51	61		306	524	601		43	41	45		492	448	640		88	56	106
	A	2	SPOCK3		2	2	4		2	3	4		40	28	54		7	6	2		57	35	72		3	9	10		20	15	29		6	5	5
	A	2	CAPN3		2	4	4		3	3	2		14	62	23		7	15	8		24	74	46		10	14	10		73	85	76		20	11	14
	A	2	C4orf19		4	2	6		4	3	3		34	33	61		6	2	2		53	16	40		7	2	7		38	17	41		4	5	4
	A	2	BMPR1B		29	24	23		28	28	33		60	146	132		14	11	9		143	187	293		7	12	20		216	144	263		25	11	24
	A	2	SLC44A3		6	6	9		5	7	5		9	50	65		8	6	6		29	56	81		3	9	21		62	90	129		5	7	4
	A	2	DCLK1		5	12	10		7	4	4		20	95	65		8	7	5		54	68	146		8	8	20		56	71	133		13	8	15
	A	2	AIFM3		2	3	3		2	2	2		9	5	22		3	4	4		53	13	29		6	2	4		78	30	48		5	4	3
	A	2	ARHGAP28		7	16	12		6	6	7		13	95	27		3	7	4		30	118	39		3	4	12		63	55	39		5	3	3
	A	2	GPR62		5	5	6		7	3	3		14	61	71		4	6	3		33	48	94		7	9	16		39	33	68		4	6	4
	A	2	LHFP		179	218	201		299	206	320		1430	3511	3116		202	419	464		3087	2897	3075		259	306	412		3116	2680	3381		251	322	608
	A	2	RNF128		28	15	27		35	17	13		287	232	353		78	23	6		345	189	291		85	28	26		152	55	123		72	26	53
	A	2	SHROOM2		6	9	9		7	9	8		23	43	60		5	4	3		41	37	57		3	4	10		59	47	61		2	4	3
	A	2	BCMO1		3	2	2		4	2	3		6	22	37		2	4	4		15	26	33		3	7	9		66	30	78		5	6	4
	A	2	EPHX2		50	57	46		40	42	22		382	803	685		78	134	105		663	572	698		102	121	113		651	807	829		131	119	127
	A	2	SLC45A4		5	5	4		4	4	6		18	76	41		5	12	6		46	56	61		6	4	7		64	59	67		5	7	4
	A	2	KIF21B		15	9	8		13	10	10		66	116	103		24	14	21		143	217	171		34	29	26		253	175	213		52	15	36
	A	2	TRIB2		7	5	5		8	5	7		69	113	91		25	18	18		86	105	103		18	14	25		114	110	131		32	12	31
	A	2	SNCAIP		3	4	4		2	4	4		13	77	83		4	3	2		12	46	44		3	2	8		20	15	22		4	5	5
	A	2	WFDC2		3	3	2		2	3	2		16	23	23		4	7	4		53	16	30		8	5	11		80	41	81		14	8	10
	A	2	CELF6		2	3	4		2	3	6		31	47	85		9	9	13		30	22	61		3	7	23		27	31	61		4	7	19
	A	2	PGAM2		4	9	7		7	8	6		42	90	39		10	14	6		72	167	39		16	28	13		141	215	55		15	14	10
	A	2	KCNA5		3	2	2		3	2	2		2	7	2		3	2	2		7	33	13		2	3	3		28	82	48		4	2	2
	A	2	PLBD1		52	63	54		31	42	34		141	612	547		29	106	74		414	610	767		35	73	82		453	534	771		78	68	121
	A	2	PNPLA3		79	152	135		83	116	112		338	752	533		54	104	89		654	1162	775		58	79	87		1406	1598	1338		139	64	138
	A	2	SRCIN1		3	3	2		2	2	2		13	44	27		4	4	4		50	19	31		3	7	10		57	32	32		5	6	5
	A	2	C6orf105		39	22	34		30	17	22		72	55	206		29	6	41		184	76	380		14	12	39		271	99	408		22	9	37
	A	2	TMPRSS6		2	3	4		4	5	3		23	32	60		4	4	3		30	35	41		3	7	8		40	40	44		3	6	4
	A	2	DNAJC3-AS1		6	7	6		8	7	7		6	66	30		5	15	9		62	118	83		6	12	14		95	129	115		11	11	10
	A	2	RSAD2		2	3	3		3	2	2		31	36	36		4	3	3		65	13	38		2	2	9		8	10	21		2	5	4
	A	2	RPRM		14	66	40		4	12	15		306	285	388		33	82	47		228	117	131		33	38	33		151	94	119		35	16	31
	A	2	ZDHHC11		81	35	40		44	19	21		369	105	163		14	7	6		251	90	58		20	14	12		98	83	108		22	10	10
	A	2	MITF		294	341	333		223	273	246		1341	1456	1622		78	148	131		1503	1410	1485		73	144	84		1162	881	1179		80	132	92
	A	2	LEF1		6	6	7		4	4	5		16	11	117		5	4	10		18	13	93		3	4	24		38	40	112		5	9	54
	A	2	WFDC1		4	3	3		2	2	2		4	5	7		2	2	8		3	8	25		2	2	8		4	40	315		3	5	43
	A	2	SCAI		35	34	40		40	40	46		149	365	240		17	65	18		266	592	439		15	29	23		169	168	218		21	32	33
	A	2	PPP1R13B		18	26	24		14	23	20		111	201	176		16	18	25		209	141	220		17	19	25		202	208	223		12	16	18
	A	2	SOCS3		14	14	16		9	13	9		75	95	126		12	7	8		77	88	36		6	6	7		30	66	65		5	3	5
	A	2	FLT3		5	5	9		3	4	3		49	62	75		8	5	8		57	43	49		7	8	13		36	20	21		3	2	5
	A	2	SERPINB9		27	44	126		25	42	90		267	308	478		40	104	57		316	319	336		37	33	55		286	246	322		25	10	23
	A	2	PLA1A		3	3	2		3	2	2		4	16	6		5	3	3		11	19	23		2	7	4		61	71	61		3	3	5
	A	2	ADSSL1		33	19	25		37	19	33		182	380	256		72	124	114		349	415	380		82	107	100		636	590	851		110	78	129
	A	2	ITPKB		40	101	56		31	52	51		359	897	848		105	197	147		595	853	632		128	139	115		768	887	928		159	72	156
	A	2	BEX5		4	12	4		2	5	4		20	77	27		4	3	2		27	61	27		6	4	9		27	62	26		5	4	4
	A	2	SLITRK5		5	5	6		10	4	5		20	73	74		4	2	2		46	25	30		3	2	9		21	13	16		4	4	2
	A	2	NAP1L2		2	6	3		2	2	2		7	38	18		3	3	2		22	69	27		6	4	9		32	42	23		12	11	14
	A	2	IGDCC4		11	14	13		13	9	23		16	189	145		19	12	53		45	265	186		20	16	57		97	253	196		67	24	51
	A	2	LSAMP		6	5	4		4	4	5		41	74	86		11	12	2		50	62	79		7	8	9		16	23	27		7	6	4
	A	2	PDE8B		6	4	6		5	4	5		14	49	42		6	6	4		52	41	55		3	4	10		86	38	56		5	6	5
	A	2	MPPED2		5	3	4		2	2	2		13	28	27		3	2	2		20	33	35		3	3	8		25	41	30		3	6	4
	A	2	NTN1		2	2	4		3	5	2		4	18	5		4	8	5		9	27	15		4	8	9		84	119	59		11	7	4
	A	2	N4BP2L1		2	2	3		2	4	2		17	32	33		5	5	2		20	30	24		2	2	7		28	28	18		4	2	4
	A	2	SGK3		25	24	25		36	33	28		87	175	124		19	30	5		196	285	237		15	21	18		162	117	141		12	14	18
	A	2	PTK2B		4	4	4		4	4	4		18	30	41		13	7	10		49	54	58		18	16	19		128	67	120		26	9	20
	A	2	SPNS2		363	770	565		225	358	246		5130	6235	6420		768	1919	1084		5783	4704	3913		981	1267	820		5861	4083	5148		1054	688	676
	A	2	PPARA		7	9	8		6	7	9		62	147	102		25	18	14		151	108	118		28	17	28		165	72	93		25	15	30
	A	2	LSR		10	10	8		8	7	8		58	92	94		11	14	16		69	91	91		16	19	26		218	162	188		32	21	33
	A	2	VEPH1		18	10	13		41	23	26		276	129	172		36	23	23		329	163	264		49	28	33		224	139	241		41	22	20
	A	2	AATK		13	23	23		12	8	15		64	157	187		11	16	12		62	113	114		12	10	18		114	105	111		11	7	10
	A	2	TNFRSF14		180	158	139		204	169	157		772	2346	1489		160	456	188		1309	1933	1532		289	206	121		2318	2334	2446		523	207	398
	A	2	SRRM4		5	5	5		4	2	3		111	21	47		10	4	4		57	27	32		8	9	7		31	31	52		5	7	5
	A	2	GGTLC1		4	3	5		5	7	7		4	66	27		4	8	4		18	46	38		3	12	9		48	98	56		4	9	5
	A	2	SULT1A1		15	24	22		13	33	18		77	152	102		11	15	8		87	160	111		12	12	20		102	179	132		12	7	10
	A	2	ABCB9		8	7	9		9	8	7		24	90	80		9	8	6		92	89	88		12	12	16		129	79	92		15	8	14
	A	2	ASXL3		3	2	2		3	2	4		15	36	45		7	7	2		27	21	52		3	2	10		19	13	28		4	5	4
	A	2	PRELP		5	4	4		5	6	4		11	28	20		9	6	4		60	41	51		8	8	12		83	101	105		13	6	10
	A	2	ADAMTS4		2	6	5		2	4	3		8	46	34		3	8	6		12	61	45		3	7	10		25	56	48		5	5	11
	A	2	TFCP2L1		2	2	2		5	4	2		2	4	2		2	2	2		2	5	2		2	2	2		98	44	35		4	2	2
	A	2	RGN		75	29	23		77	26	23		128	191	122		54	32	9		229	186	132		51	17	23		441	221	229		66	12	14
	A	2	SLC6A12		2	4	2		2	4	2		10	19	15		3	2	3		18	14	24		2	2	7		35	27	48		3	2	3
	A	2	SOX9		7	4	5		8	9	9		27	56	71		13	6	3		47	96	42		14	8	9		74	67	45		5	7	5
	A	2	GDF1		7	6	6		8	6	7		91	83	101		18	8	12		79	67	60		16	15	19		92	88	76		13	8	10
	A	2	GPR143		216	274	268		142	212	215		1110	1768	1706		120	229	194		1780	1302	1383		196	116	114		1602	1734	1613		224	90	240
	A	2	STOX1		2	5	5		3	3	3		18	35	31		3	4	2		23	23	34		3	3	6		32	32	43		4	6	3
	A	2	HSD17B14		11	9	10		14	10	11		133	93	142		38	12	31		172	82	137		39	32	33		238	146	188		63	27	70
	A	2	GSX2		2	2	3		2	3	2		16	20	38		3	4	2		19	21	24		3	7	7		28	20	38		4	2	3
	A	2	ACOT11		96	81	94		99	73	66		365	649	668		116	52	88		776	737	668		89	81	85		1007	866	1010		151	46	112
	A	2	METTL7A		6	12	9		4	6	5		54	72	71		4	3	2		49	18	23		3	4	7		20	32	24		4	7	4
	A	2	PLAC9		9	7	9		8	11	16		43	102	89		13	7	12		61	74	92		8	12	24		80	107	101		11	10	4
	A	2	ELOVL7		15	11	17		9	7	7		266	99	127		32	14	12		257	104	97		22	29	20		102	39	47		16	32	14
	A	2	DPYS		2	3	4		2	4	2		4	16	5		3	3	7		16	25	12		2	3	6		126	52	21		11	5	4
	A	2	KIF1A		18	29	20		7	7	6		57	58	116		12	4	19		92	76	62		14	14	36		170	102	166		34	10	37
	A	2	FZD3		8	14	15		6	9	8		52	135	53		10	41	7		92	221	117		11	19	14		49	78	64		11	12	10
	A	2	CDHR5		4	4	4		3	2	2		11	49	41		4	4	4		15	22	47		3	4	7		44	28	36		5	5	4
	A	2	GPRASP1		17	14	15		17	11	16		30	121	90		10	10	4		78	93	102		7	12	18		115	98	134		15	9	10
	A	2	UBE2L6		6	7	3		5	4	6		21	75	38		12	14	4		44	69	50		11	12	11		61	69	68		11	8	4
	A	2	FAM69A		3	2	3		2	5	6		7	12	35		3	3	3		31	31	77		7	4	11		34	20	45		5	5	11
	A	2	RYR1		3	5	4		2	2	4		16	38	34		4	4	2		19	41	31		3	6	10		21	44	35		4	6	5
	A	2	PRDM16		143	191	162		143	142	144		978	1443	1478		169	172	175		1383	1220	1450		134	199	170		1707	1331	1888		156	154	172
	A	2	ENOX1		3	2	3		2	2	5		6	48	38		5	4	2		23	27	46		6	2	9		13	10	21		5	2	4
	A	2	NPW		3	5	5		4	6	3		54	28	106		8	8	17		79	13	35		16	4	11		30	11	18		4	2	6
	A	2	NR3C2		6	3	5		3	2	3		20	46	40		10	8	4		45	24	56		9	8	17		48	30	51		5	6	5
	A	2	EMID1		3	4	4		4	3	2		20	32	47		5	4	4		33	25	36		6	7	9		28	38	38		5	2	4
	A	2	ANGPTL2		49	70	76		44	53	55		607	830	841		128	206	162		882	859	428		146	117	77		846	582	531		162	78	128
	A	2	GLT1D1		7	11	10		3	6	5		15	43	28		7	4	4		25	59	57		6	8	14		86	109	89		16	8	12
	A	2	SCIN		4	2	7		4	3	9		122	52	74		12	8	14		103	13	35		10	8	14		17	6	12		5	6	12
	A	2	KRTCAP3		3	3	2		2	4	2		6	44	23		2	4	2		8	13	25		2	2	5		25	25	30		3	2	4
	A	2	GPR146		4	4	5		5	3	4		25	34	36		7	2	3		28	20	27		3	4	9		49	35	48		5	5	3
	A	2	PSMB9		24	29	21		15	21	17		239	135	352		30	7	35		170	58	86		27	14	23		84	39	51		12	6	11
	A	2	TESC		9	10	8		6	7	4		9	6	5		8	4	7		5	39	25		7	9	8		41	193	201		5	8	12
	A	2	LOC100131096		6	5	6		4	5	5		40	30	52		4	4	6		43	24	55		8	3	10		27	40	73		4	6	4
	A	2	KCNE3		5	7	9		5	6	5		5	23	20		2	2	2		10	27	28		3	2	6		33	47	38		2	4	2
	A	2	ILVBL		50	67	90		49	51	61		553	487	1282		161	91	233		1185	429	680		194	138	208		828	494	873		147	80	173
	A	2	TC2N		3	4	2		3	2	3		31	32	26		5	5	2		35	34	27		3	2	7		17	20	20		6	5	4
	A	2	BTN3A2		19	48	36		12	40	27		51	295	235		10	55	30		80	131	118		12	13	22		33	73	78		5	9	11
	A	2	BAIAP2L2		10	17	12		8	11	10		77	86	39		12	25	11		136	70	63		26	11	16		341	103	90		60	11	12
	A	2	SUSD2		6	6	4		6	6	6		31	33	56		12	4	9		99	19	47		15	7	18		110	57	105		15	8	14
	A	2	FAAH		2	4	2		2	2	2		15	25	22		5	4	4		26	11	41		3	2	11		26	25	33		5	5	5
	A	2	FZD4		215	142	228		203	193	183		962	1128	1144		82	163	84		962	892	843		114	101	60		912	619	834		102	92	55
	A	2	INPP5K		383	344	329		385	320	428		1329	4877	3732		544	1442	818		3067	3728	5009		788	880	1050		6048	5647	7975		1747	854	1651
	A	2	CYP2W1		10	9	11		14	10	14		79	81	224		25	17	45		206	92	181		39	19	31		104	96	158		27	15	27
	A	2	CLDN10		4	3	4		3	4	2		3	16	4		2	3	2		6	26	10		3	2	7		24	94	36		3	3	2
	A	2	STON1		20	47	38		27	49	35		113	307	253		28	60	9		179	306	349		24	43	20		200	183	196		23	46	81
	A	2	PLA2G16		305	795	475		280	912	361		2019	5406	5171		352	1284	476		3833	4278	3728		378	979	583		5019	3235	4553		533	754	669
	A	2	APC		4	6	8		5	5	7		33	35	36		6	4	3		49	58	59		6	8	14		36	54	47		5	6	5
	A	2	PARD6B		40	51	59		25	35	21		219	244	204		38	72	18		157	337	245		26	40	18		124	124	122		13	17	12
	A	2	IFIT1		19	25	18		23	33	16		185	170	239		37	24	29		366	184	252		39	38	35		269	155	230		40	32	47
	A	2	CALML4		19	20	11		10	15	8		17	46	39		5	4	3		40	26	44		3	6	8		113	48	53		5	7	4
	A	2	PLEKHH1		4	4	5		4	2	5		4	10	22		3	4	4		10	20	49		4	3	14		26	37	97		3	3	11
	A	2	TLR5		2	2	2		3	2	3		10	22	20		4	5	3		17	34	30		3	2	10		25	26	28		4	5	4
	A	2	CD302		11	17	20		10	16	15		171	104	172		17	21	21		197	135	159		15	38	31		105	97	127		14	24	20
	A	2	TNAP		5	3	5		3	4	8		17	36	30		7	14	4		69	65	86		9	8	18		29	26	54		5	8	14
	A	2	EDNRB		3	4	4		4	2	2		31	50	35		6	3	2		42	12	13		3	4	7		9	4	2		4	2	2
	A	2	SLC5A6		68	84	53		46	56	36		291	524	536		42	66	47		459	411	407		53	51	48		290	372	349		51	35	46
	A	2	COX6B2		3	6	4		4	4	4		33	56	172		10	8	16		25	10	45		6	3	13		16	8	24		5	7	5
	A	2	ZSWIM5		3	4	2		2	2	2		14	25	36		5	4	4		24	26	20		9	9	9		31	34	40		11	7	4
	A	2	OPHN1		70	51	44		134	121	90		137	560	421		89	100	73		500	537	706		90	71	52		786	629	832		110	53	57
	A	2	LRRC48		2	2	3		3	2	3		7	31	21		5	7	4		17	23	28		6	8	10		56	30	49		11	8	5
	A	2	ARHGAP44		16	23	21		7	16	9		84	121	167		10	30	22		122	119	84		13	33	30		164	141	168		25	23	27
	A	2	CNTNAP3		3	4	5		7	7	5		20	30	35		13	5	3		28	25	31		3	3	10		35	27	39		3	2	3
	A	2	CYB5R2		413	544	352		222	309	246		1144	4395	3748		296	1141	596		2191	3857	3394		440	585	409		3385	3006	3247		775	364	595
	A	2	IL20RA		3	2	2		2	2	2		10	35	20		2	2	2		9	21	17		2	5	4		18	18	19		3	2	3
	A	2	VEGFA		83	101	64		152	181	162		318	738	625		322	221	431		825	1886	1440		316	314	276		1922	2039	2153		407	298	265
	A	2	C6orf154		7	9	8		7	9	9		41	47	43		32	17	42		61	72	93		26	26	61		201	116	200		62	28	66
	A	2	RHOU		5	7	11		5	4	7		30	21	28		5	8	2		32	13	27		2	2	5		35	15	28		2	2	3
	A	2	C8orf85		3	5	3		6	4	4		17	80	39		5	2	3		26	26	14		3	6	5		25	20	11		4	2	4
	A	2	NPTX1		18	7	7		11	7	8		4	15	19		3	3	3		4	33	24		3	3	6		15	69	47		2	3	2
	A	2	GPR98		12	11	8		7	4	5		41	78	51		10	8	3		51	50	48		3	4	8		22	17	21		4	8	5
	A	2	BCAN		5	2	5		3	5	5		17	66	152		8	11	18		25	37	64		13	11	14		12	19	33		9	9	10
	A	2	RARRES2		250	535	479		95	233	162		1347	1844	1871		185	202	346		1498	888	1084		153	116	446		1119	829	1214		245	51	439
	A	2	ANKRD29		5	6	4		2	4	2		33	30	38		7	3	3		22	26	23		6	2	10		15	17	24		7	2	3
	A	2	PAQR4		8	9	9		6	6	7		8	43	20		5	3	4		20	38	38		3	4	8		76	53	59		11	5	4
	A	2	LRRTM2		3	2	3		4	4	2		8	27	18		3	2	2		20	41	38		2	3	6		10	12	16		2	5	4
	A	2	AMT		12	9	14		17	11	23		42	90	93		13	12	21		42	81	103		9	7	24		70	147	152		11	8	14
	A	2	CRYL1		69	67	72		98	89	68		384	858	738		245	268	262		815	838	792		185	243	275		1236	1147	1295		196	178	158
	A	2	IGSF3		30	35	46		9	12	21		63	287	230		21	70	60		81	142	192		16	26	30		103	116	164		20	15	19
	A	2	THSD7A		5	6	6		5	17	9		24	37	38		6	3	2		45	23	37		2	2	10		20	13	14		3	4	5
	A	2	NRL		4	9	4		3	6	5		26	7	46		4	5	13		34	42	47		7	9	15		70	56	55		19	8	12
	A	2	HMOX1		1290	1013	975		866	553	823		340	1853	995		302	309	323		1412	5148	2500		316	419	330		3471	5922	6577		642	259	761
	A	2	SLC47A1		67	95	96		53	97	78		306	694	530		68	160	100		418	629	507		74	71	92		860	658	728		131	56	56
	A	2	SULT1C2		3	2	5		3	4	5		15	22	21		2	2	4		13	24	22		3	2	3		25	16	30		3	2	3
	A	2	ERMP1		7	7	8		4	5	4		26	46	58		7	6	3		38	28	54		6	6	12		37	30	46		4	6	5
	A	2	CSRNP3		6	6	6		8	8	8		40	92	44		4	31	8		47	107	66		9	15	16		50	80	42		20	17	15
	A	2	DUSP26		46	23	20		59	33	32		85	179	101		46	160	58		151	412	221		85	242	86		588	609	547		166	203	127
	A	2	SELENBP1		153	274	260		178	343	339		970	1857	1578		149	383	296		2035	1712	1588		381	196	194		2251	1832	2016		470	157	329
	A	2	IFI30		187	181	231		166	157	180		1121	2211	2217		174	249	323		2217	1178	1734		310	245	274		1532	1172	1672		359	232	403
	A	2	ABCA7		7	7	7		8	9	8		36	51	80		20	8	20		84	67	73		16	21	28		137	90	104		19	16	15
	A	2	MST1R		10	11	13		9	8	7		47	84	64		9	6	9		66	36	49		9	10	14		77	67	80		12	10	4
	A	2	GLUL		129	149	129		76	117	72		239	585	402		84	103	53		428	508	372		67	75	53		657	694	781		50	53	39
	A	2	FAM124A		24	45	30		11	17	14		130	203	176		22	60	43		159	226	179		33	29	42		202	221	200		52	27	43
	A	2	IFIT2		5	6	5		5	6	4		25	45	33		8	8	4		36	65	40		7	5	9		35	42	36		5	4	5
	A	2	SLC46A1		11	13	13		10	9	9		36	63	70		15	8	10		87	69	93		12	17	23		132	108	142		15	14	18
	A	2	KANK3		5	4	2		4	5	3		7	30	19		5	5	4		14	40	26		7	12	9		58	48	51		5	8	5
	A	2	PTPRT		2	2	2		2	4	2		2	2	5		2	3	2		4	16	14		2	4	6		4	53	57		3	4	3
	A	2	ANO5		13	17	15		7	13	8		104	76	78		7	19	4		83	86	108		9	15	13		50	40	45		11	15	18
	A	2	C11orf21		3	2	3		2	2	2		4	28	4		4	2	2		9	31	14		3	2	5		10	42	24		3	4	4
	A	2	TRPV4		2	3	3		4	3	2		3	8	6		3	4	4		9	17	14		3	3	8		57	46	48		4	6	4
	A	2	SGK1		204	145	134		455	591	402		967	3476	2474		388	348	155		1342	1351	1149		402	166	100		1085	989	986		337	195	206
	A	2	ITLN1		3	4	2		2	4	2		88	11	15		8	10	3		44	3	4		9	10	2		3	5	4		6	20	4
	A	2	CHDH		32	49	60		18	23	32		22	202	205		17	30	52		91	140	366		22	31	62		107	165	419		28	18	87
	A	2	FAAH2		2	2	2		3	2	2		8	37	8		4	4	4		20	21	13		3	3	6		23	42	16		4	4	4
	A	2	C12orf34		12	9	8		9	9	8		15	56	44		10	14	9		31	71	100		11	15	21		97	124	173		16	16	30
	A	2	FAM149A		5	8	8		3	5	5		22	38	56		10	9	10		49	23	68		6	17	16		58	40	108		11	12	24
	A	2	GNAZ		234	240	258		149	130	164		708	1528	1245		142	282	199		1050	1241	991		177	184	162		1221	1167	1196		155	82	119
	A	2	RFX3		12	12	12		8	8	9		61	50	56		11	15	3		57	87	111		6	12	17		47	54	47		11	10	10
	A	2	CHI3L1		26	29	48		37	32	67		132	158	192		84	82	174		428	277	234		98	67	172		296	496	550		125	69	863
	A	2	GULP1		124	129	103		151	162	132		1068	1191	1033		116	266	113		1471	1369	1224		167	246	116		781	584	610		197	140	202
	A	2	LOC441461		10	11	14		10	12	11		55	109	93		24	24	21		112	102	137		29	39	38		177	114	183		35	32	30
	A	2	RAI2		9	7	5		8	6	4		32	50	37		15	4	11		77	47	38		16	17	20		79	74	71		13	10	22
	A	2	FLJ31715		5	5	3		6	5	7		14	63	34		6	22	12		26	68	41		7	12	16		45	73	64		13	11	10
	A	2	CYP26A1		3	4	3		4	2	3		18	20	11		4	5	9		19	22	16		2	14	27		60	29	25		5	11	4
	A	2	LINC00086		16	23	22		14	13	15		91	117	122		22	31	21		151	202	153		35	39	34		172	216	158		31	28	24
	A	2	FAM178B		9	9	8		8	8	8		32	75	59		19	22	25		59	117	92		34	34	38		110	159	112		51	26	39
	A	2	LOC100506125		5	8	8		6	6	6		21	71	49		8	14	9		29	55	49		6	9	17		54	78	58		11	8	5
	A	2	RBM43		15	16	17		16	17	15		54	147	86		15	21	6		86	80	5		13	14	4		53	49	60		11	12	11
	A	2	SPATA13		18	16	12		17	13	12		53	64	64		13	11	5		82	77	90		15	11	14		118	81	105		12	8	14
	A	2	ABCC9		2	3	2		2	2	2		4	13	10		3	2	6		12	43	23		3	8	7		18	36	16		4	5	6
	A	2	APLP1		10	8	11		14	9	14		65	99	157		27	21	30		146	82	128		47	30	36		125	73	135		37	25	22
	A	2	C22orf36		10	16	13		12	16	23		39	129	89		22	27	38		69	188	140		21	27	33		165	226	173		41	23	45
	A	2	KCNQ1		6	13	12		3	5	5		12	18	16		4	2	4		22	31	17		2	6	8		49	45	37		3	6	4
	A	2	HTR2B		2	2	5		3	2	2		3	9	4		2	3	3		4	18	18		2	4	7		25	31	41		3	5	2
	A	2	LINC00087		71	88	101		52	60	64		408	521	612		69	116	119		576	609	606		93	140	116		631	598	685		97	85	86
	A	2	SYT13		4	2	2		3	3	3		8	6	7		4	3	5		14	22	5		3	6	6		60	65	24		5	8	16
	A	2	GRIK4		2	2	2		2	4	2		2	17	7		5	4	2		3	34	15		3	6	6		13	38	26		3	5	3
	A	2	PAX4		3	5	5		6	4	5		18	31	26		15	10	10		72	37	48		22	17	13		98	41	47		27	10	11
	A	2	FLRT1		2	2	3		3	2	4		6	16	21		4	4	3		15	14	13		2	2	7		34	22	32		3	5	3
	A	2	PLEKHA7		18	31	22		10	11	9		37	91	47		8	13	5		43	85	56		7	14	13		84	91	89		11	8	11
	A	2	KCNJ3		3	2	3		2	2	2		28	17	23		3	4	4		40	6	18		3	4	8		20	3	9		2	4	10
	A	2	CRY2		36	41	33		41	47	53		108	334	295		68	91	99		369	324	418		85	88	100		655	523	594		131	85	145
	A	2	SLC16A10		2	4	2		2	2	2		2	17	4		2	2	2		4	30	5		2	4	4		28	33	9		2	2	4
	A	2	KIRREL2		4	3	4		4	3	4		13	27	34		4	2	3		41	12	14		3	2	2		17	8	15		5	2	3
	A	2	GDF11		48	62	59		68	58	58		88	514	316		68	105	86		437	431	609		86	91	88		588	631	720		100	88	114
	A	2	SLC7A2		5	4	5		2	4	2		11	15	15		2	4	3		25	25	34		3	3	9		25	28	27		5	8	5
	A	2	TRIM10		25	19	17		25	17	20		83	147	228		61	23	68		181	167	233		56	47	52		258	165	262		77	33	48
	A	2	REEP6		24	27	19		25	24	19		188	235	206		54	73	59		261	214	160		71	52	42		250	321	212		66	51	46
	A	2	HPN		3	2	2		5	3	4		5	19	5		4	5	3		23	14	27		3	3	11		36	25	44		5	6	10
	A	2	KLHDC9		39	64	63		35	29	38		158	548	347		106	113	123		286	403	390		92	106	148		506	482	576		185	63	137
	A	2	LOC100505875		6	7	7		6	7	6		13	39	24		10	6	10		21	73	37		11	11	12		51	116	69		11	7	4
	A	2	MRAP2		3	2	8		4	2	5		2	3	17		3	5	3		5	6	31		6	3	9		8	2	53		19	11	30
	A	2	C8orf34		6	2	5		6	4	5		95	41	48		12	4	9		65	15	16		13	5	9		26	14	11		12	10	9
	A	2	RNF157		3	4	2		4	2	2		4	14	13		4	3	4		14	13	22		3	3	8		36	25	38		3	5	3
	A	2	SORL1		126	122	109		112	69	71		205	668	361		89	136	49		510	453	552		76	78	45		610	548	772		107	87	55
	A	2	PARD3B		10	13	11		9	13	12		87	152	146		34	30	40		132	124	163		35	33	44		61	71	73		21	28	23
	A	2	GAS2		2	2	4		2	4	4		24	17	16		13	16	5		39	21	24		7	10	13		26	22	20		3	4	4
	A	2	FAM83B		3	13	6		2	4	3		28	27	28		5	6	2		33	22	21		2	7	5		7	9	12		2	7	3
	A	2	PDGFD		2	2	5		2	4	2		28	16	16		5	4	3		32	12	25		3	2	8		27	12	13		5	5	6
	A	2	MAB21L1		13	12	12		15	15	12		52	81	59		13	17	9		70	132	100		14	22	18		99	115	125		20	12	17
	A	2	PTPN13		81	86	88		77	66	60		361	367	442		48	57	59		581	448	617		39	72	83		406	315	453		63	96	150
	A	2	CCDC121		9	13	14		11	10	12		55	61	66		13	8	5		55	78	75		8	15	19		55	47	73		5	12	12
	A	2	KCNAB1		4	3	2		2	3	3		17	25	39		7	7	4		30	13	22		13	15	6		8	9	7		9	62	13
	A	2	GDPD5		92	91	66		77	77	63		437	656	638		102	136	132		756	350	554		106	98	104		676	515	564		86	72	79
	A	2	DUSP16		160	187	147		99	139	112		595	841	773		71	111	111		695	467	593		84	92	89		558	532	499		63	83	57
	A	2	TMEM191B		61	52	54		76	63	58		440	716	887		126	136	159		675	362	526		162	88	110		386	427	425		130	88	98
	A	2	CYP7B1		2	2	5		3	2	2		4	6	6		4	4	2		13	29	31		2	4	6		18	19	31		5	4	3
	A	2	DENND1C		5	6	5		4	3	4		10	26	26		4	4	4		20	22	28		3	3	8		24	44	40		4	6	4
	A	2	PNMAL1		127	322	127		119	265	129		737	1701	1114		177	754	265		963	1593	1407		172	362	217		1291	1283	1249		305	371	280
	A	2	CA5B		7	11	12		8	17	16		8	91	30		8	40	14		31	102	63		12	17	21		78	125	96		11	16	14
	A	2	PPAPDC3		3	12	10		3	12	14		7	69	49		7	38	20		8	49	37		4	24	27		6	38	26		5	17	12
	A	2	PDZK1IP1		3	2	2		3	3	4		7	13	4		5	9	6		8	29	13		4	11	11		17	69	47		6	9	5
	A	2	SLC16A12		8	9	8		15	15	14		5	3	2		3	17	5		12	12	19		6	15	7		81	33	47		13	33	3
	A	2	MAP2K6		6	5	7		5	5	6		24	37	42		11	3	6		36	28	37		7	10	12		33	36	36		3	6	5
	A	2	GATM		11	11	9		6	6	3		26	34	32		4	10	4		20	37	28		3	14	6		35	39	31		3	16	4
	A	2	S1PR1		13	10	12		8	8	6		11	34	48		24	21	6		43	78	72		31	49	21		66	66	43		5	21	5
	A	2	EPO		3	2	2		2	2	2		2	2	2		2	2	2		4	6	5		2	3	2		17	38	41		5	6	5
	A	2	RGS16		9	8	6		7	2	4		4	15	4		10	8	6		11	31	22		7	10	17		61	62	83		11	10	12
	A	2	SYT10		2	4	3		3	5	3		56	10	44		9	9	2		44	11	15		6	11	9		9	3	6		6	5	5
	A	2	CARNS1		10	10	15		18	13	12		98	85	125		21	15	9		115	44	61		23	17	19		64	28	49		16	9	5
	A	2	IL13RA2		17	5	4		7	3	3		4	49	8		9	5	2		34	37	11		3	5	5		28	13	4		22	4	5
	A	2	ALDH3B1		19	17	19		20	19	20		243	150	198		58	46	52		230	141	120		71	27	47		136	95	94		50	20	23
	A	2	CPVL		28	16	23		15	11	16		92	103	129		27	23	42		139	156	156		31	45	43		189	146	190		32	36	51
	A	2	LEFTY2		2	2	2		2	2	3		2	5	3		2	2	2		4	17	6		2	2	2		9	56	23		3	3	4
	A	2	C1QTNF1		2	2	2		2	3	2		3	6	5		3	5	7		7	17	19		9	9	8		11	52	32		12	9	5
	A	2	GPR124		17	17	47		28	26	48		82	240	138		67	68	83		131	220	77		41	23	54		155	169	130		25	11	15
	A	2	FAM53B		52	69	54		34	50	44		169	355	373		37	63	62		196	234	244		44	31	52		312	324	298		61	32	39
	A	2	FAM89A		30	19	18		26	17	12		111	128	199		34	34	38		182	87	228		53	45	44		179	145	236		47	42	71
	A	2	GAB1		7	7	7		6	6	8		12	39	24		4	9	4		17	54	44		3	8	9		36	43	35		5	5	5
	A	2	GRIA2		2	2	3		2	3	3		2	10	5		3	4	2		14	12	18		2	2	6		21	22	24		3	2	4
	A	2	MFAP3L		10	10	6		10	11	7		24	22	41		9	4	6		57	54	66		12	19	20		62	43	80		5	16	17
	A	2	PCOLCE		8	7	8		10	7	14		95	33	113		26	5	33		65	18	38		14	7	15		20	13	21		6	8	5
	A	2	SLC23A2		18	17	19		15	16	26		27	98	43		16	41	23		47	92	79		20	22	24		288	239	216		50	27	47
	A	2	ABR		1042	901	1092		1221	749	901		4380	8466	9792		1282	1658	1113		6915	6389	5375		1419	1098	1072		6836	5636	6929		1622	877	1640
	A	2	HMP19		3	2	2		4	2	2		3	2	2		3	2	2		4	6	2		5	4	2		73	3	5		33	2	3
	A	2	TCL6		16	12	12		16	15	14		35	80	106		32	22	32		91	111	120		36	27	30		180	170	161		42	26	26
	A	2	TMEM191A		151	132	125		188	165	133		1014	1539	1789		255	247	293		1480	668	1051		338	154	216		737	918	804		236	177	231
	A	2	MFRP		10	9	9		10	9	8		21	49	48		15	6	15		66	39	86		21	17	26		74	108	117		23	14	20
	A	2	REEP1		21	20	25		10	5	9		34	58	58		23	18	9		56	120	113		20	24	24		85	101	117		22	14	39
	A	2	STK24		546	549	568		384	481	419		1858	2943	3240		432	451	598		3347	2562	2695		536	380	510		3552	2522	3243		685	338	551
	A	2	GPR68		18	15	23		40	33	43		35	84	100		19	8	19		67	104	127		25	15	68		100	115	155		60	11	151
	A	2	ST3GAL4		27	28	38		25	22	36		154	178	279		58	46	65		254	114	226		59	44	73		349	74	251		82	17	78
	A	2	LOC100132815		42	47	47		32	36	41		111	228	196		22	51	39		144	230	203		28	43	36		244	261	268		37	28	26
	A	2	PITPNC1		13	9	12		9	8	10		57	49	70		16	7	13		74	30	77		14	9	19		70	45	79		12	7	11
	A	2	MAL		6	5	5		4	4	2		6	11	11		5	3	4		8	8	13		6	5	8		46	47	81		11	6	4
	A	2	CFB		5	6	8		4	7	5		107	30	39		15	18	19		62	39	10		11	23	15		25	51	22		5	13	10
	A	2	FOXRED2		23	41	26		18	24	19		54	131	87		13	28	22		70	164	110		13	22	26		123	214	132		19	17	25
	A	2	FBLN2		67	60	55		56	62	46		195	334	244		115	153	64		245	460	204		129	100	38		707	656	528		187	153	62
	A	2	TACC1		509	537	498		520	604	481		752	2363	1563		260	342	244		2295	1981	2996		309	315	244		2061	2056	2870		277	407	487
	A	2	MFSD4		4	4	6		2	2	3		15	15	22		3	2	3		21	15	17		3	5	6		20	14	25		3	6	3
	A	2	RALGPS1		2	4	5		5	4	4		19	31	38		5	7	4		21	19	23		3	5	9		16	25	29		4	8	4
	A	2	TRPM6		3	2	3		3	2	2		56	13	17		6	5	3		39	5	9		3	5	5		13	10	6		6	5	3
	A	2	TULP1		6	4	4		5	6	4		23	23	68		7	3	5		15	16	35		3	3	8		7	9	25		4	3	5
	A	2	HCG26		2	2	2		2	3	3		14	42	14		3	4	2		15	6	14		3	2	5		12	11	6		2	3	3
	A	2	FAM181B		7	8	6		6	7	5		67	12	36		17	8	11		33	26	18		16	15	16		100	53	81		33	9	11
	A	2	CLYBL		5	5	6		3	5	4		6	28	20		6	2	4		15	21	29		6	5	10		23	32	38		3	4	5
	A	2	ARHGAP4		11	11	12		9	9	11		54	82	113		18	16	20		61	71	69		12	20	24		60	80	85		15	12	14
	A	2	SLC6A15		6	5	5		4	5	5		6	21	17		5	2	2		10	40	20		3	3	7		27	19	19		4	2	6
	A	2	TBC1D1		142	136	194		104	100	156		266	887	590		105	205	95		527	706	629		108	112	99		747	427	615		129	70	50
	A	2	SH3TC2		7	6	6		9	6	5		8	54	41		6	3	4		24	16	37		7	4	8		25	29	32		5	6	4
	A	2	TEKT2		6	4	5		5	4	2		12	16	18		5	2	3		14	7	13		3	5	7		73	21	30		5	7	5
	A	2	STIM1		23	30	28		29	33	38		61	180	174		28	43	32		205	202	156		53	31	50		254	195	237		58	20	54
	A	2	LOC388588		12	13	14		15	16	13		62	107	113		23	16	28		94	90	103		26	24	28		107	105	101		25	13	20
	A	2	ABCC11		3	2	2		2	2	2		2	2	3		2	3	3		5	5	5		2	3	4		65	20	14		5	6	7
	A	2	SLC27A6		3	4	4		3	2	2		3	8	8		2	4	3		8	18	17		4	3	5		27	30	31		3	5	4
	A	2	THBS4		5	6	4		4	5	2		6	33	17		5	6	3		19	27	12		3	11	8		38	36	23		5	7	4
	A	2	FLJ37644		3	2	2		7	3	6		7	32	21		5	4	4		14	17	19		6	5	11		28	20	28		4	4	4
	A	2	C9orf4		3	3	4		3	6	4		4	16	16		2	4	4		21	20	30		3	3	6		22	15	22		3	4	3
	A	2	SLC2A4		2	3	2		2	2	2		6	5	11		2	2	2		9	8	21		3	4	8		18	18	26		3	3	4
	A	2	TTYH2		4	2	3		5	4	5		2	12	9		3	3	2		6	16	15		2	2	6		23	30	25		3	4	4
	A	2	C11orf75		70	80	83		54	74	80		119	516	307		95	230	158		259	639	530		87	124	155		887	756	709		207	144	198
	A	2	SPRY1		7	5	5		8	5	6		7	59	23		9	18	4		25	27	39		14	8	9		38	41	47		5	8	5
	A	2	ATP2B2		2	4	2		2	4	2		2	4	4		2	2	4		7	12	12		5	6	6		22	31	35		5	6	5
	A	2	KLF15		3	4	4		4	2	2		7	18	12		6	5	5		14	20	15		6	4	9		33	26	37		3	6	3
	A	2	TRIM36		19	29	22		17	18	24		86	128	80		11	51	12		102	153	131		11	34	20		118	81	86		35	27	26
	A	2	KLHDC8B		160	231	181		148	194	145		418	984	937		189	212	211		844	911	802		191	157	149		1596	1309	1361		294	134	255
	A	2	GSTA3		4	4	4		3	5	4		23	15	17		9	4	3		29	11	15		6	9	7		82	12	21		5	3	4
	A	2	CCDC28B		15	14	19		24	22	20		84	127	118		40	30	52		147	98	121		34	46	63		310	155	180		51	39	39
	A	2	FGD3		5	5	3		2	6	3		49	16	23		10	3	4		44	3	9		6	4	4		12	5	4		4	3	3
	A	2	OLFM4		2	4	2		2	2	3		2	14	3		2	2	2		6	18	12		2	2	8		13	20	13		2	2	3
	A	2	SH3GL3		8	11	12		5	9	11		74	44	45		8	15	4		43	20	31		3	13	9		35	19	21		5	22	5
	A	2	SLC4A5		4	4	3		3	2	3		3	15	9		3	4	3		17	19	22		3	4	12		30	24	18		5	7	3
	A	2	NUDT7		19	22	21		18	22	18		57	103	96		22	23	14		69	111	112		13	21	20		110	107	108		15	14	11
	A	2	CERS4		14	17	19		12	14	12		73	110	107		29	33	34		113	95	104		33	35	36		129	141	176		40	27	44
	A	2	C11orf88		13	12	12		7	6	7		3	2	2		5	3	5		4	7	9		4	4	5		78	15	41		5	4	5
	A	2	HEATR8		13	10	8		13	11	11		49	36	67		23	6	22		79	54	80		23	15	30		78	78	115		24	13	33
	A	2	ARHGEF3		20	23	38		15	23	20		223	147	208		38	74	30		175	97	139		34	57	41		173	131	181		42	69	61
	A	2	TSHZ1		20	26	24		20	23	23		52	168	116		22	43	35		106	181	195		33	37	33		133	168	185		50	19	27
	A	2	KCNK5		16	19	16		12	9	9		75	71	103		28	8	19		141	43	68		33	20	24		95	33	52		23	12	10
	A	2	CLCN4		9	7	9		8	9	8		10	30	33		8	4	4		22	25	44		3	7	9		38	31	56		5	6	5
	A	2	NEDD4L		523	447	374		516	449	485		699	2815	1482		217	719	281		1267	2787	2100		372	416	246		1963	2127	2376		417	284	278
	A	2	DHRS3		466	547	626		238	751	204		1802	2189	2376		519	1016	529		2692	1931	3038		982	1306	622		3833	2777	4170		603	955	567
	A	2	NIM1		2	2	2		2	2	3		3	12	9		6	5	4		33	9	13		15	3	8		16	9	28		5	4	4
	A	2	C9orf7		8	9	9		10	8	10		45	64	70		21	16	22		72	67	60		26	28	26		114	82	71		25	17	18
	A	2	GPR180		14	11	17		18	15	14		40	51	88		13	6	9		72	49	95		12	12	28		95	58	80		16	18	48
	A	2	SEPT4		2	3	5		2	3	2		11	14	14		2	4	5		9	19	15		4	5	5		18	23	33		4	5	4
	A	2	GRASP		5	10	14		7	13	16		23	50	85		11	6	36		30	15	38		6	7	49		35	33	46		5	7	22
	A	2	BZRAP1		9	14	10		11	10	20		57	154	88		18	46	28		53	65	59		14	28	25		66	68	72		15	12	11
	A	2	EFHC2		3	5	3		3	2	2		7	18	18		2	2	2		13	12	20		3	6	5		16	11	15		3	2	4
	A	2	COL11A2		6	4	5		7	4	6		17	20	28		5	9	23		13	24	43		3	12	38		25	23	57		5	8	12
	A	2	LDHD		4	5	4		3	5	2		8	27	10		5	6	6		16	26	22		6	7	9		26	49	36		5	10	5
	A	2	PIEZO2		7	6	6		6	9	5		44	29	22		12	6	4		77	24	17		8	9	8		55	25	23		5	12	5
	A	2	ROBO2		3	3	2		2	2	2		4	13	7		3	2	2		9	11	8		2	2	2		31	10	18		2	3	3
	A	2	C22orf31		3	2	5		2	2	3		2	17	12		2	5	2		9	14	15		4	2	6		16	19	19		7	5	4
	A	2	RASSF8		126	169	271		128	150	150		746	436	631		58	100	72		858	501	665		84	121	75		385	291	428		88	90	149
	A	2	LRIG1		25	31	32		20	32	41		86	143	214		73	52	123		176	166	216		43	50	91		241	219	355		52	30	71
	A	2	VWA5A		12	16	14		11	12	9		32	138	43		19	55	23		37	111	51		14	24	30		87	138	78		23	16	14
	A	2	TBL1X		73	107	84		61	76	56		134	365	252		30	69	54		177	223	196		24	35	57		187	187	223		23	26	30
	A	2	CTTNBP2		17	31	43		17	35	45		129	128	149		14	28	11		118	69	63		9	17	21		37	39	30		15	16	11
	A	2	RSPH1		6	6	9		5	5	8		12	18	13		4	10	15		24	19	32		3	9	24		90	34	54		11	12	27
	A	2	LGALS12		4	4	4		4	2	3		9	9	10		5	4	4		23	13	13		6	6	6		46	35	39		12	5	5
	A	2	C1orf194		2	2	3		2	2	3		2	3	3		2	2	3		2	4	5		2	2	2		71	4	19		5	2	5
	A	2	TMEM151A		181	139	220		194	150	182		1254	945	1568		311	211	452		1649	704	940		569	184	186		861	596	839		328	112	254
	A	2	PEBP4		2	2	2		4	4	3		4	26	9		2	8	6		9	20	14		4	7	8		25	25	19		5	5	6
	A	2	DCP2		33	45	44		40	45	36		198	192	166		21	71	16		124	156	114		16	34	19		53	66	40		12	33	19
	A	2	CPAMD8		4	6	6		5	6	8		16	10	24		7	5	11		18	13	32		6	4	17		26	40	46		5	7	69
	A	2	HILS1		2	2	4		3	6	8		3	6	4		2	5	7		3	16	8		4	5	10		19	39	46		6	6	5
	A	2	FLJ36840		37	22	21		32	20	19		35	47	44		14	22	9		86	129	108		15	22	19		100	123	135		13	14	17
	A	2	SLC13A4		3	2	5		2	3	4		4	11	19		3	4	4		5	12	29		2	3	11		15	11	34		6	3	5
	A	2	INSR		11	13	13		9	11	9		23	29	39		12	6	12		43	33	55		10	12	21		57	54	81		5	10	4
	A	2	DLG2		2	3	3		2	2	2		4	20	14		4	5	5		12	15	18		3	4	9		13	13	15		2	2	7
	A	2	KCNQ1OT1		134	175	179		147	140	201		464	565	489		120	296	117		858	901	837		78	104	90		376	695	811		124	113	169
	A	2	ADD3		60	67	74		60	76	64		248	289	341		61	73	45		433	298	368		58	51	54		382	272	257		51	72	78
	A	2	PCOLCE2		248	143	142		503	286	398		161	390	332		277	168	121		408	664	765		274	108	80		1029	1120	1177		262	89	88
	A	2	TMEM164		347	366	407		343	365	394		2645	3753	2828		535	1330	738		2867	2081	2303		760	669	541		2253	1922	2234		816	501	882
	A	2	LRRC39		4	4	7		5	4	3		33	7	21		8	20	4		23	14	18		3	10	16		12	4	13		9	4	58
	A	2	DTNA		20	36	27		18	23	22		38	91	45		10	24	8		52	124	59		12	15	11		83	126	77		14	14	20
	A	2	CPNE8		13	22	21		12	15	15		89	67	77		10	14	6		66	74	64		7	15	14		55	47	42		20	16	34
	A	2	TSKU		161	156	163		156	173	206		595	1210	790		257	448	466		1138	1421	1318		414	384	461		1537	1449	1416		609	304	715
	A	2	BTN3A3		8	8	7		9	12	7		68	66	55		18	15	11		94	33	26		19	15	15		48	32	22		13	11	5
	A	2	CHRNA7		12	17	9		11	12	7		8	84	35		8	8	4		18	50	36		11	7	11		38	62	49		17	8	14
	A	2	C20orf132		6	7	8		5	5	7		14	54	50		9	26	22		25	34	49		7	13	19		39	41	60		17	11	14
	A	2	ACOX2		45	55	47		69	85	84		155	428	234		61	139	78		198	415	290		56	90	83		397	597	421		71	79	80
	A	2	TRAPPC6A		16	16	21		20	23	28		136	150	137		35	66	53		110	132	120		39	42	43		160	161	110		42	23	27
	A	2	NR1H3		109	163	154		122	187	155		229	624	626		72	120	108		343	526	597		65	109	86		433	661	776		85	97	117
	A	2	SAMD5		7	9	14		7	9	15		45	78	65		20	32	22		55	77	74		8	20	25		40	38	54		13	10	27
	A	2	GSTM2		10	12	14		15	17	17		18	65	86		9	14	14		55	36	64		8	11	18		44	60	71		5	10	16
	A	2	MOG		2	2	2		2	2	2		3	13	9		2	4	2		6	5	15		2	4	4		15	13	24		2	4	4
	A	2	CACNA2D4		2	3	3		2	2	5		4	9	30		4	3	2		20	5	20		2	4	7		5	4	10		2	2	2
	A	2	TMEM132A		1690	1519	1638		1166	1145	1236		5710	9922	7870		2019	4622	2586		13222	9671	6454		3481	3212	1868		13081	8466	8866		3327	2006	2631
	A	2	MYO5C		57	61	74		24	34	42		175	312	187		41	90	70		359	261	340		49	57	55		252	122	223		52	54	126
	A	2	ZNF704		9	9	6		5	6	3		12	19	16		4	12	9		20	36	60		9	15	13		29	51	55		11	14	27
	A	2	GARNL3		9	6	7		8	7	6		19	32	58		9	5	10		36	21	47		11	10	16		28	34	55		4	7	10
	A	2	NKAIN2		3	3	4		3	2	4		18	19	22		5	5	2		21	11	15		3	5	7		15	2	4		7	5	16
	A	2	SPON1		2	3	2		2	2	2		6	7	13		5	3	3		17	9	12		2	2	4		29	5	15		3	3	5
	A	2	LOC728769		15	15	17		20	15	17		38	100	92		18	31	24		55	93	104		16	24	31		118	120	149		21	22	24
	A	2	RPS6KA5		16	13	17		8	7	6		26	51	31		6	6	4		38	23	33		6	4	11		25	20	32		5	7	5
	A	2	TBL1Y		71	111	73		55	77	49		198	222	310		49	31	81		214	212	282		35	43	65		213	224	279		28	40	45
	A	2	LYZL4		2	3	2		2	2	2		9	20	24		2	2	2		20	8	8		3	3	3		5	5	4		3	3	2
	A	2	ITGB1BP3		3	2	4		2	2	2		5	12	11		3	3	5		12	11	19		3	3	8		30	17	13		5	4	6
	A	2	DNAJC3		129	132	146		149	197	186		323	872	476		227	274	223		1029	1667	1084		254	320	184		1035	1105	1128		248	362	351
	A	2	ADAMTSL4		2	2	2		2	4	4		3	18	12		2	4	4		10	19	15		4	4	5		15	14	13		5	2	3
	A	2	MANEAL		4	7	7		6	8	9		6	25	27		9	15	21		30	35	46		14	13	23		53	50	69		28	9	25
	A	2	SLC2A1		1252	1528	1462		1656	1674	1931		4961	5902	8885		1453	1857	1616		7975	8195	6635		1555	1645	1261		8673	7581	8631		1558	1108	1248
	A	2	LOC100507055		2	4	4		2	6	7		6	12	35		5	4	2		4	12	21		4	4	8		4	8	29		3	2	4
	A	2	HTR2A		3	3	2		3	2	2		48	8	10		5	6	4		32	6	6		7	12	3		4	6	6		4	14	8
	A	2	ITPR1		20	19	31		39	35	44		127	196	197		30	42	26		130	163	135		31	31	31		129	130	133		25	35	36
	A	2	TTC39C		222	259	218		203	235	211		708	846	663		156	213	139		901	885	858		121	115	112		567	587	740		119	97	132
	A	2	TMEM56		7	12	8		7	9	7		18	24	20		8	11	4		41	43	33		3	10	8		51	28	31		4	8	11
	A	2	TUB		5	10	8		5	9	7		7	16	21		3	7	3		12	10	26		3	3	12		23	15	41		4	2	4
	A	2	FMR1		107	135	125		75	99	84		570	369	551		53	108	61		582	367	445		59	117	60		216	182	259		58	108	114
	A	2	GPR61		2	2	2		4	2	2		5	12	7		3	3	3		6	24	8		5	5	5		15	29	12		5	2	4
	A	2	SASH1		133	162	155		125	132	181		579	1390	862		242	611	340		1088	1086	900		300	241	212		795	932	935		257	251	401
	A	2	TGDS		27	51	32		37	51	33		90	140	145		29	47	24		123	304	154		27	29	35		245	209	100		47	36	39
	A	2	CNTNAP5		2	4	4		4	4	4		5	19	18		5	4	5		13	35	36		7	5	9		20	20	16		6	7	4
	A	2	ANG		38	63	54		44	67	54		41	345	157		66	126	70		141	275	312		75	107	126		386	412	530		159	103	149
	A	2	FLJ30901		4	4	3		3	5	3		23	12	23		9	2	4		46	8	12		6	4	7		21	4	7		4	4	4
	A	2	DAAM2		137	156	142		171	155	184		410	1313	863		152	416	290		731	921	894		217	262	278		1118	914	1185		354	180	615
	A	2	DENND1A		37	51	48		29	36	48		105	385	235		51	170	112		187	283	266		81	87	109		290	324	249		94	70	71
	A	2	CCDC88B		25	63	61		27	62	45		36	236	213		30	38	23		89	124	160		25	32	32		105	157	226		26	37	31
	A	2	TIAM2		196	180	197		195	126	177		374	672	667		123	130	248		411	1172	905		154	168	287		701	1008	1087		125	106	276
	A	2	LGALS9C		11	15	14		10	23	18		18	21	12		21	20	24		18	94	21		18	26	26		100	235	111		27	42	27
	A	2	LOC389831		185	127	87		212	166	85		151	582	422		147	232	60		285	858	537		133	191	62		575	642	552		124	189	81
	A	2	OMG		3	2	4		2	2	3		2	10	2		2	2	2		3	18	7		3	4	7		15	19	12		2	5	2
	A	2	PITPNA		572	596	708		568	614	693		1662	4553	3780		737	1285	843		2907	4027	3418		841	807	554		3334	3190	3570		1044	583	785
	A	2	C9orf91		47	50	42		47	44	60		106	238	212		47	97	94		176	328	325		61	72	85		305	371	435		100	50	98
	A	2	STIM2		26	29	29		35	31	33		84	176	148		24	30	33		128	153	173		27	30	37		104	143	175		20	31	41
	A	2	MAP4K1		3	3	2		4	2	4		10	15	16		5	5	4		14	14	18		3	5	8		19	20	17		6	2	6
	A	2	GRAMD4		56	54	55		56	48	48		316	338	291		121	125	132		305	230	393		117	87	141		485	396	482		139	102	127
	A	2	PHYHD1		86	66	71		59	52	59		208	401	458		104	132	180		277	446	507		101	134	139		349	507	556		112	102	197
	A	2	CDH7		4	3	4		4	5	2		9	33	25		4	3	2		12	8	22		3	3	7		4	5	11		3	3	3
	A	2	STARD9		34	29	28		27	22	30		73	90	149		28	14	16		51	79	103		19	13	19		69	77	122		26	11	14
	A	2	PFKFB2		5	5	4		3	5	5		7	24	10		5	5	5		10	17	13		3	5	5		40	38	30		4	6	5
	A	2	NR2E1		3	3	2		2	2	2		9	4	21		5	2	3		8	5	18		3	2	2		13	5	17		2	3	4
	A	2	HHIPL1		38	35	35		21	25	23		21	36	57		15	8	13		41	91	80		20	16	21		130	123	157		37	16	25
	A	2	SATB1		61	67	62		62	64	58		167	479	367		76	152	64		219	381	352		75	98	62		341	335	334		80	93	60
	A	2	FLVCR2		3	2	2		2	2	2		3	12	5		2	4	3		4	12	9		2	4	2		12	20	18		2	6	4
	A	2	KIF13B		150	167	170		120	122	130		414	703	526		112	167	112		521	589	665		159	126	97		614	646	789		166	95	110
	A	2	SERPINA5		2	2	5		2	3	3		5	7	7		2	4	3		6	8	10		2	6	5		14	30	33		5	5	5
	A	2	AK8		6	5	7		5	5	6		23	30	38		15	10	15		25	21	28		9	12	19		51	34	49		5	8	10
	A	2	FMO2		2	2	2		3	2	2		5	9	11		4	3	2		21	5	9		6	4	5		36	11	6		5	5	3
	A	2	LOC100505912		3	2	5		3	3	2		4	11	3		3	3	5		5	26	10		2	4	6		14	27	13		6	2	6
	A	2	MCF2		2	2	3		4	3	2		10	13	20		2	3	2		8	6	13		3	2	6		12	8	8		2	2	2
	A	2	SLC15A3		3	4	2		3	5	2		5	9	7		4	3	2		11	13	8		3	3	5		26	24	24		5	7	4
	A	2	RAB3IL1		4	7	7		3	6	5		5	20	24		4	4	9		11	16	25		3	3	10		15	31	36		5	6	10
	A	2	HNMT		4	2	3		5	3	3		7	23	14		7	4	4		13	23	18		6	4	9		16	24	23		7	6	4
	A	2	SLC25A41		3	3	3		3	2	5		8	23	16		8	5	5		8	24	13		6	10	11		16	31	23		7	6	4
	A	2	RNF13		195	233	270		258	284	277		1333	1181	1731		334	397	267		1804	1453	1434		273	413	307		1223	958	1238		287	398	507
	A	2	APLN		21	21	13		19	16	14		20	37	34		20	14	14		34	113	57		20	22	19		111	149	116		25	11	17
	A	2	PIR		136	106	227		233	168	244		410	534	562		243	91	189		588	687	831		192	105	163		939	839	1091		252	113	263
	A	2	NRG2		28	16	21		17	8	9		32	82	79		12	14	10		50	31	50		16	9	19		41	50	69		13	7	11
	A	2	ZBED3		254	222	222		158	166	167		741	938	1342		248	240	407		1078	865	1511		255	300	394		1065	1045	1308		265	279	310
	A	2	SPNS3		8	17	8		7	9	7		49	42	65		19	14	23		46	36	54		17	21	19		60	71	48		15	11	14
	A	2	REEP5		428	418	491		479	436	554		2242	3180	2628		474	1655	551		3010	3091	2519		444	857	455		2242	1468	1331		604	874	870
	A	2	ASB13		95	100	102		94	81	79		282	547	424		155	272	209		327	353	555		130	199	195		634	818	1105		147	181	177
	A	2	SEC14L2		13	13	12		9	15	14		15	44	44		18	9	13		30	48	77		22	14	35		80	87	119		22	14	24
	A	2	FAM183A		5	4	10		5	5	5		6	6	7		3	4	4		6	4	9		5	4	8		91	13	39		11	9	9
	A	2	UGT3A2		2	2	2		3	5	2		5	12	11		3	4	4		13	19	8		3	6	4		17	13	11		5	2	2
	A	2	PLCE1		60	132	127		94	155	147		617	639	652		127	205	136		888	361	672		160	232	118		417	308	483		104	232	106
	A	2	NSFL1C		86	70	65		87	81	70		192	508	339		156	175	138		389	595	446		171	169	156		576	627	586		169	147	127
	A	2	CDK18		7	6	8		9	7	8		33	29	30		13	10	14		61	44	29		23	12	17		65	52	36		15	7	11
	A	2	SSBP2		27	45	42		35	40	46		122	186	204		40	40	33		146	195	189		36	28	27		156	161	158		37	43	64
	A	2	CHST6		3	6	5		4	6	5		3	11	12		4	4	5		8	6	14		4	2	7		23	22	22		11	8	44
	A	2	ZMYND15		5	6	7		4	6	6		14	20	26		11	7	5		19	35	27		13	12	16		35	46	44		11	9	5
	A	2	PCSK4		5	5	8		5	5	7		19	27	40		13	10	16		31	17	35		9	8	17		40	25	53		11	5	10
	A	2	ABHD1		4	3	5		3	5	4		6	31	14		5	7	4		8	19	13		4	7	7		14	43	33		8	6	5
	A	2	RAB3IP		171	239	242		128	179	166		312	1019	936		140	417	152		552	1033	1097		149	206	113		560	556	722		188	257	145
	A	2	FGF7		7	8	3		7	9	2		10	40	5		8	31	4		19	43	11		7	8	5		14	20	8		8	12	5
	A	2	SLC4A2		37	35	30		30	25	27		97	147	186		28	44	50		170	145	124		46	39	46		219	162	174		52	28	41
	A	2	C2orf55		3	4	6		4	5	6		16	34	26		4	4	4		27	11	15		7	6	12		17	7	16		6	2	11
	A	2	MAP3K1		4	7	8		6	8	7		40	24	36		12	5	4		30	25	30		7	9	8		23	16	20		5	9	4
	A	2	FXYD3		2	2	4		5	4	4		2	6	5		2	3	2		5	6	8		3	3	7		20	28	20		6	2	4
	A	2	CEP68		31	47	30		30	40	29		87	220	93		43	73	38		155	208	150		34	74	32		187	189	166		46	70	22
	A	2	OSBPL1A		270	216	239		292	222	247		800	1438	1305		227	428	300		995	1145	1236		281	233	205		961	999	1121		230	206	221
	A	2	PKD1L2		3	3	2		2	3	3		6	18	15		3	4	4		7	11	6		5	2	4		16	16	16		2	3	3
	A	2	SNED1		2	2	2		2	3	3		2	3	3		2	3	4		9	7	13		4	3	7		17	11	28		6	5	5
	A	2	TTC18		6	6	5		5	6	7		22	29	32		8	16	13		26	15	38		9	13	16		42	34	72		11	18	20
	A	2	GRID2		3	4	5		4	4	3		27	3	15		6	3	2		33	3	6		3	2	2		7	2	4		4	6	3
	A	2	CDC42EP4		86	115	79		62	93	60		270	438	323		163	151	127		324	568	398		175	107	102		545	638	510		216	107	123
	A	2	PPP4R4		5	6	6		7	7	9		8	23	9		2	5	3		17	34	16		3	6	8		20	18	10		4	2	5
	A	2	ACP6		11	8	6		10	8	3		42	26	26		16	6	4		63	17	16		18	9	9		46	23	13		11	11	8
	A	2	CEBPD		133	150	144		204	249	249		329	910	579		352	466	378		540	1017	1046		231	175	313		673	1382	1322		216	141	197
	A	2	CPEB1		41	45	39		25	23	29		60	112	153		19	28	40		129	95	161		25	41	65		152	148	233		54	56	135
	A	2	TMEM38B		19	50	37		15	36	29		20	114	59		9	42	14		39	128	72		9	31	24		103	79	63		19	25	31
	A	2	ZMYND12		6	6	5		4	4	5		9	12	14		5	3	4		12	13	18		3	5	8		16	30	33		2	6	3
	A	2	PNMA5		96	91	88		49	42	49		302	229	394		82	45	94		310	210	317		88	67	89		306	255	352		101	53	103
	A	2	NRN1L		7	6	6		8	4	9		7	20	19		8	11	9		17	38	29		11	10	10		53	44	42		15	6	5
	A	2	ARNT2		292	336	393		157	225	269		880	1015	1292		136	302	353		940	924	918		162	329	258		752	910	1081		129	210	247
	A	2	DMBX1		2	3	3		2	2	3		3	16	8		3	2	3		9	8	19		4	6	5		9	12	15		2	2	4
	A	2	PAIP2B		7	9	7		7	8	5		22	47	40		9	17	6		28	32	40		7	14	14		33	31	54		9	18	14
	A	2	PGR		4	5	2		2	2	2		8	17	11		2	2	3		8	17	10		4	2	2		6	8	2		5	3	2
	A	2	WSCD1		6	5	4		5	2	2		5	14	7		3	4	2		8	15	13		4	4	5		12	10	29		9	2	2
	A	2	PPP1R9A		229	261	240		129	178	156		784	706	766		150	250	204		904	1061	1142		157	248	170		661	680	861		191	182	257
	A	2	LOC441495		6	7	4		3	3	2		23	18	14		6	4	3		17	24	14		6	5	7		16	21	19		7	8	6
	A	2	LOC283174		16	17	14		14	11	12		71	108	63		21	40	27		77	93	60		26	29	25		60	81	84		29	14	20
	A	2	TANC2		54	25	36		98	51	84		22	348	137		52	91	44		111	180	197		61	44	52		186	189	208		58	50	33
	A	2	TMEM135		5	12	18		5	11	13		28	31	24		10	17	4		44	49	30		11	18	10		31	33	20		5	13	5
	A	2	NMNAT3		13	16	10		10	17	11		60	73	66		20	35	34		57	59	82		21	36	38		51	70	85		15	15	14
	A	2	C6orf192		49	45	51		52	53	40		338	311	178		67	111	66		308	285	136		54	75	48		199	193	121		60	61	34
	A	2	JAK3		21	27	26		24	37	15		101	138	142		58	60	42		155	104	95		44	53	40		142	169	161		41	40	27
	A	2	RGL1		166	173	122		198	272	213		713	928	634		253	396	350		1082	943	834		294	463	316		1667	1689	990		528	677	430
	A	2	TRPM7		30	34	36		35	41	44		64	167	107		18	73	21		107	181	167		22	35	25		119	156	144		37	55	56
	A	2	IDH2		135	132	169		129	120	153		231	416	342		99	108	146		423	522	432		100	93	114		729	525	608		114	48	122
	A	2	SGCA		5	3	5		7	6	5		6	7	5		7	17	7		5	21	8		13	8	11		56	38	30		16	13	19
	A	2	TSNARE1		22	25	18		17	17	16		69	98	111		31	24	41		72	82	103		29	33	43		108	154	165		35	31	43
	A	2	KBTBD7		9	14	18		14	18	17		47	95	88		24	38	21		65	103	89		14	32	29		71	68	74		26	23	22
	A	2	FRMD5		21	37	30		22	30	19		26	76	32		18	22	15		37	111	53		20	14	16		135	142	113		28	14	20
	A	2	TMTC1		152	182	93		81	127	61		768	539	360		352	187	135		895	444	219		330	180	82		367	146	82		356	192	125
	A	2	ZFPM2		7	5	3		10	12	9		7	18	8		3	4	2		4	28	11		5	3	2		14	15	12		6	2	5
	A	2	COX4I2		3	4	3		3	3	2		4	6	2		3	3	2		4	12	7		4	4	3		14	47	13		6	4	4
	A	2	CDKL2		5	9	12		7	10	8		25	35	56		10	14	9		39	34	50		6	16	17		43	26	55		13	15	21
	A	2	NETO1		2	2	2		2	2	2		4	9	8		3	3	2		8	8	13		4	3	5		16	15	15		3	5	5
	A	2	GABRA1		5	6	8		5	3	4		28	8	31		10	4	3		32	6	9		6	6	4		8	3	4		5	2	3
	A	2	GGT5		3	4	2		2	3	4		8	10	16		3	3	5		21	7	10		3	3	4		17	11	16		5	2	4
	A	2	KATNAL2		4	3	4		2	4	4		9	11	8		5	4	4		15	5	17		2	2	7		32	8	21		4	7	5
	A	2	KCNIP3		25	34	25		24	35	31		12	41	44		14	9	15		53	66	57		18	10	18		112	95	67		31	8	19
	A	2	CD86		6	7	7		7	6	11		10	6	67		21	6	29		15	11	33		15	9	26		14	11	62		12	11	37
	A	2	GFPT2		25	88	62		20	94	62		152	241	232		31	61	64		153	173	153		38	46	52		136	163	160		35	46	43
	A	2	ALDOC		16	18	14		23	19	16		54	96	107		24	39	25		82	93	94		31	36	26		63	106	102		21	33	14
	A	2	RTKN		6	10	7		8	7	8		29	33	46		14	8	19		27	35	36		14	11	27		39	52	57		24	9	29
	A	2	SYCE3		3	6	6		5	5	8		9	34	30		3	8	10		6	24	23		6	9	11		7	32	33		9	10	14
	A	2	KIAA1958		10	8	7		9	7	8		26	56	34		12	29	10		39	47	50		18	22	18		31	39	31		11	21	5
	A	2	UBXN10		4	6	5		3	2	2		10	13	11		4	4	3		9	14	9		4	3	5		31	20	16		5	4	5
	A	2	TCF7		16	17	10		14	18	9		41	54	44		18	9	13		44	46	45		12	12	20		69	73	64		14	9	12
	A	2	PNMA3		210	205	180		108	83	104		454	718	706		117	194	198		545	501	707		174	133	169		568	749	711		205	151	275
	A	2	TCEAL2		12	33	19		15	17	14		28	60	51		17	28	17		19	103	60		14	30	25		38	142	146		16	32	41
	A	2	CBX7		27	23	22		25	20	17		56	103	113		44	30	38		113	54	96		43	31	48		243	137	173		63	57	46
	A	2	NTN5		4	2	2		6	3	4		10	26	14		4	8	5		22	13	10		3	3	8		17	13	10		5	5	9
	A	2	MAP3K15		4	3	5		3	2	3		4	5	4		2	2	2		5	8	4		2	3	2		32	23	7		5	4	2
	A	2	FRMD4B		9	9	9		8	6	5		52	30	42		19	5	7		48	29	29		18	13	11		19	21	20		11	12	5
	A	2	KCNK1		104	125	97		63	79	42		302	502	547		115	111	67		246	444	286		110	83	85		281	223	215		118	55	95
	A	2	SIAE		19	20	27		38	29	47		80	206	131		36	65	53		156	149	171		41	51	56		139	126	186		50	43	60
	A	2	MORN5		2	5	2		2	5	2		4	5	5		3	2	3		8	5	8		4	2	3		28	13	16		2	3	5
	A	2	CREB3L4		52	58	60		44	42	36		170	215	258		79	54	79		137	212	255		54	57	71		216	293	328		68	54	59
	A	2	ANO2		12	8	5		23	12	11		30	46	34		12	9	14		27	29	61		14	14	19		40	36	51		11	14	4
	A	2	CCDC159		4	4	3		6	6	8		12	34	19		5	8	9		9	27	24		6	8	15		29	26	27		5	9	10
	A	2	DPYSL5		7	5	5		3	2	2		5	2	9		2	2	2		10	2	8		4	3	2		32	5	8		3	3	2
	A	2	EFNA2		27	28	28		26	25	25		66	125	112		78	52	112		96	138	139		71	70	127		158	288	219		64	64	80
	A	2	LIMD1		6	6	7		6	7	3		5	24	13		3	4	5		8	11	23		4	3	7		17	32	27		5	6	4
	A	2	NCAM2		4	2	3		3	2	4		7	17	14		7	22	4		20	14	14		3	6	6		6	3	6		4	5	3
	A	2	LOC100507351		2	3	3		3	5	2		3	5	8		4	2	4		5	4	25		5	6	8		3	8	39		3	3	5
	A	2	SREBF1		764	1139	890		442	795	503		2047	3851	2651		902	1008	746		2860	3442	2797		1031	757	717		3680	3748	3552		1271	599	995
	A	2	NHSL1		7	7	10		9	10	8		18	40	36		6	7	6		20	27	28		6	9	11		27	44	30		5	13	5
	A	2	ASB16		10	11	11		10	12	13		34	32	33		23	24	37		20	61	41		12	38	37		79	117	70		59	36	37
	A	2	RCBTB2		38	36	42		38	38	45		77	150	179		35	30	33		148	221	186		43	46	44		196	171	167		53	39	60
	A	2	SULT1A4		78	114	110		73	123	112		227	559	331		62	178	94		278	436	244		78	77	67		307	494	263		82	70	74
	A	2	CACNB2		2	4	3		2	2	3		2	2	2		2	3	2		5	10	9		6	3	2		9	16	20		4	6	5
	A	2	TTC25		8	10	10		6	8	7		18	44	24		4	9	13		22	24	25		3	13	15		47	34	33		12	14	15
	A	2	ENTPD8		4	4	5		3	2	2		5	14	9		4	4	6		17	8	12		3	4	6		31	16	15		11	5	5
	A	2	C1RL		16	17	22		19	19	22		73	126	80		35	71	34		69	114	101		30	38	37		78	103	115		26	19	24
	A	2	TMEFF1		4	4	5		3	4	3		22	10	25		7	8	4		24	17	21		6	9	7		13	11	9		2	10	10
	A	2	RIMS3		11	16	16		7	8	7		32	41	56		6	8	22		30	32	44		8	14	36		39	42	38		13	12	19
	A	2	ERC2		48	36	32		36	29	35		401	120	225		47	99	93		193	82	112		56	127	66		61	28	31		38	95	69
	A	2	GLI3		59	33	40		55	47	50		102	367	424		98	128	152		118	201	265		40	92	113		117	191	214		58	70	80
	A	2	EVL		273	276	328		242	232	346		651	1320	1499		203	379	485		961	1103	1491		240	345	465		1173	1350	1488		322	281	550
	A	2	MYH7		2	4	3		2	2	2		2	3	2		2	3	2		3	9	2		2	2	2		13	23	10		5	5	2
	A	2	IQUB		4	6	5		3	3	4		19	11	17		7	5	4		19	21	21		3	7	7		22	14	17		4	7	5
	A	2	NBEA		119	125	186		147	116	170		756	863	565		141	530	146		743	1030	618		187	344	157		501	483	404		269	359	322
	A	2	CCL28		4	3	2		3	2	3		4	4	8		4	2	10		7	8	17		6	10	9		10	16	23		10	12	5
	A	2	BHLHE41		107	151	137		100	103	70		284	388	416		82	106	62		315	403	473		109	131	82		369	499	525		92	168	197
	A	2	CLDN23		9	12	10		6	6	5		4	16	9		4	3	6		5	10	20		3	2	11		14	22	37		5	5	5
	A	2	TMEM133		12	14	13		11	10	14		27	50	28		8	14	4		31	62	40		7	11	15		22	41	24		5	12	13
	A	2	IL34		3	2	5		5	3	2		3	4	4		4	2	5		6	14	8		4	7	6		12	27	24		9	7	4
	A	2	GGTLC2		6	6	7		6	7	7		13	33	22		10	7	8		17	38	23		11	14	10		34	46	42		15	9	5
	A	2	PI4KA		87	101	71		67	78	64		438	259	358		122	59	137		437	346	325		136	115	141		415	357	440		137	106	165
	A	2	HEXIM2		130	168	133		137	141	141		430	1012	836		232	547	321		636	856	678		250	267	244		829	849	708		473	296	345
	A	2	PCDH7		69	68	117		60	46	78		350	389	279		96	166	82		416	435	449		134	122	99		225	277	258		92	107	152
	A	2	SMOX		46	41	40		45	42	41		78	226	165		42	100	103		149	160	227		79	52	110		205	338	319		82	83	163
	A	2	C10orf107		3	4	3		4	3	5		7	16	12		6	5	2		12	11	9		3	2	2		20	3	9		4	3	2
	A	2	LOC641298		29	20	20		30	23	26		88	53	125		30	21	30		91	83	97		16	15	30		82	78	119		24	17	52
	A	2	IGF1		2	3	2		2	3	3		3	16	4		3	8	4		4	40	11		3	8	6		5	8	6		5	6	5
	A	2	LOC284570		11	10	10		10	9	11		26	18	20		13	12	14		66	30	22		20	17	18		127	37	33		28	11	5
	A	2	MTHFR		41	62	46		51	58	75		142	466	237		53	153	94		182	318	213		76	76	74		232	312	207		130	62	95
	A	2	CTBS		46	35	55		59	51	58		60	203	147		81	60	69		168	173	365		62	52	61		287	200	384		62	76	123
	A	2	RTP4		2	4	2		2	3	4		4	9	7		2	4	3		5	12	12		5	4	3		9	12	28		2	5	4
	A	2	CDH12		2	2	2		3	4	4		3	14	12		3	2	2		4	14	15		3	3	8		9	3	5		2	2	3
	A	2	AMICA1		2	3	2		2	2	4		3	11	8		2	4	2		4	8	7		2	3	2		16	15	11		5	3	4
	A	2	MASP1		2	3	4		2	3	2		3	5	6		2	4	3		2	8	9		3	9	7		7	12	19		4	20	4
	A	2	C9orf150		7	7	10		8	10	23		18	62	34		14	54	20		24	92	40		17	23	18		24	63	39		23	22	22
	A	2	FXYD1		4	2	5		5	5	4		4	7	6		4	2	4		8	6	9		4	2	4		25	14	37		4	5	5
	A	2	WNT10A		4	2	5		5	5	4		33	6	8		7	5	6		30	8	9		8	5	6		17	12	12		5	2	3
	A	2	TMEM170A		57	75	71		39	57	45		56	197	118		25	60	44		73	224	174		26	23	40		95	149	136		31	25	31
	A	2	NYNRIN		5	5	7		7	5	7		13	25	32		4	5	8		21	13	23		6	5	13		24	24	26		5	7	5
	A	2	TMC5		3	2	2		3	3	2		10	16	9		3	4	2		11	10	8		3	2	3		7	8	9		2	2	5
	A	2	SCGB3A1		7	7	8		5	8	7		5	12	9		4	4	6		7	7	13		4	3	8		19	47	42		4	6	4
	A	2	NOTCH2NL		102	114	94		113	149	147		178	451	351		59	267	81		289	578	549		69	143	64		206	343	291		66	159	142
	A	2	MYOZ1		2	3	2		3	2	2		9	8	14		3	2	2		10	10	9		4	4	4		6	12	9		2	5	9
	A	2	SLC1A4		19	29	28		20	37	41		162	56	213		40	26	80		212	26	58		53	34	102		49	19	52		42	34	49
	A	2	C14orf37		12	12	13		16	14	13		7	29	12		18	33	19		18	67	46		14	23	20		58	106	80		21	28	37
	A	2	C9orf24		6	9	9		5	7	8		4	29	19		4	4	4		7	21	13		4	4	5		23	28	17		5	5	5
	A	2	GCA		275	301	426		246	305	275		1004	577	924		150	186	137		770	643	670		142	211	123		592	424	553		119	142	165
	A	2	BTN3A1		5	6	6		6	6	3		18	26	28		3	4	4		27	11	19		6	4	8		12	14	15		6	7	7
	A	2	MLLT4		211	283	284		143	165	187		900	570	635		109	212	119		597	351	343		144	98	78		338	261	222		106	108	80
	A	2	ATP2B3		3	4	3		3	5	3		4	4	7		3	5	5		5	6	8		5	6	5		30	26	32		4	6	5
	A	2	SLCO3A1		16	20	28		11	15	18		75	92	186		17	47	41		86	40	64		17	26	40		33	37	50		24	19	27
	A	2	PROM1		2	3	6		2	4	2		9	6	27		4	3	4		12	6	15		3	2	2		3	6	5		3	3	3
	A	2	RTDR1		5	4	5		3	3	3		12	25	21		5	6	4		13	7	13		3	6	6		24	19	13		5	6	6
	A	2	SLC35D3		2	2	4		3	2	2		7	17	18		4	2	4		9	10	10		3	3	2		8	7	5		5	4	3
	A	2	BTD		4	3	3		6	5	4		4	13	12		11	7	5		13	22	16		7	10	11		24	27	26		5	10	5
	A	2	PCMTD2		40	49	54		44	40	59		179	246	203		49	122	62		181	228	217		41	77	59		260	191	147		55	61	60
	A	2	TREX1		84	78	67		73	60	50		164	255	264		89	43	71		181	232	294		70	58	78		278	351	371		79	73	92
	A	2	MPPED1		3	3	2		4	2	2		3	2	2		3	4	2		3	6	4		8	2	2		7	26	17		5	4	5
	A	2	CHCHD10		232	175	190		273	197	194		342	1000	1111		241	300	314		689	812	1006		256	268	357		1063	1092	1501		365	322	492
	A	2	LNX2		30	48	36		30	46	40		72	144	102		27	52	24		94	204	121		20	34	24		105	126	79		25	45	23
	A	2	C9orf93		8	14	11		7	12	10		26	32	40		10	16	8		31	54	51		7	12	17		39	31	56		17	11	12
	A	2	ESPN		3	2	3		3	4	4		7	4	4		5	5	5		7	11	10		7	7	7		26	22	28		11	7	5
	A	2	GNG11		869	766	553		922	730	760		3162	4205	2996		1097	2286	1094		2870	3602	2846		747	2092	1436		5506	3221	2996		1296	1754	3637
	A	2	ITM2C		594	563	533		438	436	596		1063	2316	2293		463	1021	680		1645	2124	2329		638	584	492		2110	2483	3471		838	543	767
	A	2	C19orf57		11	16	10		8	8	7		35	29	34		8	8	10		26	25	20		9	9	9		44	30	33		5	8	5
	A	2	LEPROTL1		292	317	314		307	341	298		445	960	788		295	375	287		1117	1207	1429		264	327	277		1759	1352	1685		287	437	350
	A	2	C14orf162		3	2	2		3	4	4		6	23	21		5	5	4		8	9	17		4	4	7		3	8	8		5	2	4
	A	2	SNCA		59	111	134		81	92	108		293	443	458		80	137	111		369	409	421		80	131	99		458	317	370		140	175	174
	A	2	ASRGL1		117	89	104		48	48	64		257	214	162		63	93	70		277	298	188		61	99	61		372	349	231		67	96	51
	A	2	PDGFRB		146	285	227		300	366	508		797	1574	1097		214	1032	588		906	956	784		223	630	389		750	909	782		161	494	230
	A	2	CLGN		127	103	75		106	85	53		61	148	71		41	79	27		84	277	193		41	57	44		248	306	325		78	63	87
	A	2	LYPD3		11	13	13		11	12	10		40	43	70		17	9	32		49	47	47		27	19	28		57	49	55		16	12	14
	A	2	ARHGEF9		12	10	13		13	9	12		36	65	73		19	26	20		52	48	61		29	25	22		60	38	62		19	20	11
	A	2	SLC9B1		2	4	3		4	2	4		4	20	11		3	5	6		5	16	10		5	5	7		8	20	15		3	6	3
	A	2	C2orf15		3	5	4		4	5	2		25	19	19		6	8	4		17	13	14		3	8	10		13	9	8		6	9	4
	A	2	NFIA		59	52	44		47	51	48		204	269	191		66	209	80		213	348	270		68	99	70		105	185	182		59	67	61
	A	2	HLA-H		911	1038	666		1113	1273	1180		4529	7202	8377		2191	3171	2425		7328	3680	4137		2191	2049	2408		3716	2803	3597		1707	1726	2099
	A	2	EDA		4	5	6		2	4	3		16	14	23		4	3	3		16	7	10		3	6	5		14	14	7		3	6	8
	A	2	CRB2		5	11	6		3	4	5		33	29	26		13	15	15		31	16	12		11	10	8		8	10	8		9	5	4
	A	2	SEMA3B		714	908	890		640	753	849		2617	3190	3919		1731	1194	1701		4119	2790	4052		1836	1455	1853		6248	3651	5324		2794	1645	2286
	A	2	PRSS16		4	4	2		4	2	3		11	5	5		6	5	4		6	17	9		9	5	4		16	27	19		7	4	6
	A	2	SLC9B2		7	9	9		10	11	10		6	23	10		6	5	4		16	29	20		7	11	9		39	26	37		5	10	4
	A	2	FAM110B		20	24	27		23	19	28		88	111	94		24	47	28		71	91	72		20	27	29		75	70	62		16	19	12
	A	2	PELI2		10	17	13		11	20	15		31	55	61		15	17	14		34	35	57		9	14	28		48	50	40		5	22	15
	A	2	MESP1		15	25	18		12	19	17		18	59	52		11	8	15		39	31	48		11	12	23		47	56	79		11	10	14
	A	2	LETMD1		72	63	79		90	73	89		227	427	398		143	187	138		351	349	382		109	114	121		380	350	435		138	124	90
	A	2	CNTN3		23	13	12		17	11	15		71	72	75		22	42	24		102	48	85		20	29	28		58	28	36		39	27	82
	A	2	MAN2A1		46	46	56		51	59	59		101	142	207		70	52	52		217	327	331		93	78	56		270	214	214		121	73	99
	A	2	FAM63A		54	80	64		71	94	63		104	333	208		119	142	102		277	263	323		125	143	137		453	539	476		144	154	134
	A	2	TMEM116		11	8	11		11	7	12		14	40	36		17	17	20		30	36	48		12	22	21		68	65	70		16	19	20
	A	2	OSBP2		5	7	6		5	6	6		15	16	16		4	4	5		32	16	23		8	6	8		17	21	32		5	8	5
	A	2	ESRRG		4	3	3		2	4	2		4	12	2		4	4	5		8	15	19		4	2	6		5	13	7		2	3	3
	A	2	ROPN1		4	3	3		6	3	3		9	5	11		6	4	6		11	5	20		6	2	8		21	5	25		5	3	4
	A	2	RAB11FIP4		38	81	62		22	52	28		133	180	122		24	68	43		113	129	90		33	46	49		141	154	114		25	39	31
	A	2	TNRC6C		31	28	36		33	35	34		100	170	166		80	61	70		134	216	169		47	84	52		141	172	178		72	70	43
	A	2	RHOBTB2		36	33	40		34	34	32		143	116	159		78	34	78		162	112	133		71	60	93		248	183	220		81	46	62
	A	2	CRB3		5	5	5		5	5	6		18	17	20		9	7	4		26	18	14		12	9	13		28	27	25		5	7	5
	A	2	TGFBR3		5	4	5		5	4	3		24	6	17		6	4	4		23	6	13		3	2	6		13	3	9		6	3	4
	A	2	ISPD		3	2	4		2	5	4		7	7	5		4	3	2		14	11	10		6	2	5		14	8	10		2	2	9
	A	2	RALGAPA2		18	19	17		10	14	11		44	54	63		18	25	21		59	53	74		16	23	26		59	74	92		15	26	23
	A	2	LOC100272216		9	8	11		7	7	12		7	6	16		6	3	5		29	15	29		7	5	15		21	6	38		5	4	11
	A	2	GRAMD1B		6	6	6		8	6	6		24	18	29		13	5	4		21	7	16		11	9	10		28	21	30		4	7	5
	A	2	C3orf18		96	126	91		107	132	110		308	638	508		156	259	196		380	547	501		155	167	162		510	633	549		210	142	156
	A	2	COL6A2		2	6	3		3	4	3		19	5	22		5	4	4		16	8	7		3	3	2		7	7	5		2	3	4
	A	2	NTNG1		38	24	24		38	15	38		16	23	31		15	11	15		50	38	93		16	9	20		71	58	96		21	11	25
	A	2	ADAM22		4	6	5		4	2	2		15	11	15		4	5	5		19	9	9		2	4	2		7	5	4		2	5	6
	A	2	PPAP2C		37	27	34		20	19	22		65	40	156		33	14	45		60	45	108		27	16	28		48	58	108		23	11	25
	A	2	KIAA1407		10	12	13		9	8	9		39	37	44		17	17	13		35	47	68		12	18	17		38	40	62		11	18	25
	A	2	B4GALT6		6	5	7		6	6	6		4	24	18		4	4	5		11	20	31		3	4	10		13	18	12		8	5	4
	A	2	TMEM45B		3	5	4		4	5	2		17	7	10		4	5	4		14	10	5		2	2	4		14	10	5		2	2	3
	A	2	GPR162		6	12	12		7	9	13		14	35	35		11	10	13		26	20	32		9	14	14		52	46	41		5	10	10
	A	2	IFIH1		7	18	8		5	12	5		17	42	22		8	28	11		23	57	38		10	18	15		18	40	31		14	12	15
	A	2	EPHB3		3	3	5		3	2	2		5	5	4		5	4	6		3	12	6		4	8	4		10	34	19		4	7	6
	A	2	MYH11		2	4	2		2	3	2		4	7	10		3	3	2		9	6	11		4	4	2		11	11	9		2	5	10
	A	2	P2RY1		4	4	3		4	2	2		4	14	22		5	3	2		8	4	12		4	2	5		9	6	5		10	2	4
	A	2	TLR3		6	6	6		5	4	3		8	10	12		3	2	2		8	16	10		3	6	2		14	15	13		5	6	3
	A	2	CNTNAP3B		8	8	3		19	14	6		15	43	23		27	12	4		22	26	19		20	9	9		19	23	20		14	12	5
	A	2	CPEB4		129	106	105		150	133	135		342	419	328		86	161	59		295	618	426		116	114	61		314	428	315		133	108	152
	A	2	NRG3		3	3	2		2	2	2		13	10	11		4	2	3		10	9	9		4	2	4		8	6	7		2	4	3
	A	2	KIAA0485		9	7	5		5	5	6		15	10	14		7	9	5		24	26	26		3	7	7		4	23	24		6	5	5
	A	2	HVCN1		7	8	8		6	8	7		4	11	5		3	4	3		4	9	10		2	3	6		7	28	24		2	4	5
	A	2	LRRC61		35	38	35		16	18	15		70	67	96		20	19	26		75	62	62		20	17	26		70	81	67		16	14	20
	A	2	GJB1		5	4	2		3	2	4		2	4	4		2	5	3		3	8	6		2	3	2		10	18	21		6	4	4
	A	2	LOC100131053		14	24	11		8	21	12		22	79	24		12	52	21		25	46	19		16	17	9		34	66	28		22	18	5
	A	2	LOC390940		34	66	54		20	38	40		64	151	145		27	45	38		57	111	142		29	39	39		93	198	173		33	35	45
	A	2	MYO15A		2	2	2		5	3	2		3	9	6		3	3	2		7	7	5		4	2	2		14	9	16		5	2	4
	A	2	KCNE2		2	3	4		2	4	4		4	10	4		3	2	3		6	9	7		3	3	2		10	14	18		2	4	2
	A	2	ATP1B1		1730	1823	1992		1205	1301	1581		4293	7061	8757		1511	2704	1442		6577	4951	5922		1725	1613	1152		5977	4622	5345		1872	1686	2293
	A	2	TEF		3	4	5		4	3	5		7	19	19		4	4	4		17	14	13		3	4	7		17	16	12		5	5	8
	A	2	RAPGEF4		4	3	3		3	3	2		2	5	4		2	2	3		4	7	7		2	2	6		17	12	16		3	2	4
	A	2	ZNF652		13	23	23		16	20	24		65	77	69		31	63	23		105	152	141		32	54	50		71	49	62		40	38	44
	A	2	ROM1		75	103	123		120	132	122		196	445	525		104	97	113		279	170	380		72	78	106		323	345	433		81	76	89
	A	2	PAQR6		14	14	21		9	11	14		34	29	46		20	18	21		29	49	20		19	24	17		60	79	98		23	9	10
	A	2	COL6A1		423	637	607		492	728	808		2203	3845	3351		987	2727	1322		3057	2809	2340		875	1799	1203		1393	2340	2027		693	1072	956
	A	2	DLG3		99	84	96		68	53	59		227	404	263		110	207	108		267	377	294		94	119	98		335	373	306		123	111	71
	A	2	PPP2R5A		259	308	269		200	246	228		751	962	687		175	320	186		784	750	783		184	162	136		547	569	614		221	136	169
	A	2	CYP2S1		18	13	13		13	8	11		41	30	35		10	7	9		55	24	26		20	9	12		44	24	25		12	7	5
	A	2	BOC		4	2	2		2	3	2		3	4	6		2	4	3		5	12	7		6	2	3		14	17	11		5	4	4
	A	2	KIF21A		200	272	267		187	224	216		1056	995	1045		171	493	222		1114	935	1283		228	412	313		502	360	578		304	340	523
	A	2	C1orf61		2	2	2		2	2	2		2	6	4		2	4	2		3	7	8		2	2	3		6	16	12		2	5	2
	A	2	LRBA		89	86	105		91	81	85		160	443	275		64	142	70		267	284	286		61	78	77		349	265	292		72	71	89
	A	2	HSPB8		36	32	23		30	27	25		82	116	68		33	52	22		101	143	74		73	63	33		160	181	123		73	78	43
	A	2	DHDH		6	8	7		5	7	6		17	32	23		8	4	4		10	24	20		4	7	7		16	25	19		7	6	6
	A	2	IGF2		13	10	9		13	12	12		23	31	43		24	10	15		40	24	41		19	18	22		61	52	51		13	14	5
	A	2	COL9A1		4	4	4		5	3	2		7	5	5		5	6	4		8	11	9		4	4	6		14	19	33		8	5	2
	A	2	LOC284244		2	3	2		2	3	2		9	10	15		2	4	4		8	9	13		4	4	7		7	6	7		2	4	3
	A	2	LINC00266-1		2	4	3		4	3	4		4	8	8		5	2	3		6	4	18		5	2	9		13	5	21		3	3	3
	A	2	MCC		6	7	8		6	7	8		7	27	17		7	10	12		16	30	28		10	19	20		31	45	48		15	18	19
	A	2	IKZF4		53	57	41		39	37	40		69	146	111		32	43	44		124	168	172		34	27	42		106	160	142		45	21	43
	A	2	KHDRBS2		2	4	3		2	5	2		6	8	15		2	2	3		11	10	9		2	2	4		5	5	3		2	3	2
	A	2	ZFP106		140	164	178		249	249	270		983	977	826		212	628	239		1102	848	655		239	374	174		527	482	500		197	455	321
	A	2	SETDB2		71	70	107		79	73	104		390	327	363		67	139	89		387	259	310		51	115	80		197	186	255		80	132	157
	A	2	TET1		3	2	6		3	5	5		4	11	12		3	5	3		13	20	15		3	10	7		11	8	16		9	6	4
	A	2	PLCD1		54	46	58		74	54	64		77	253	169		116	82	95		149	324	218		99	85	95		372	348	312		154	81	125
	A	2	SIAH1		11	12	13		10	13	10		19	38	28		13	17	10		14	56	33		11	16	18		38	67	45		5	15	11
	A	2	FUZ		26	25	30		22	25	21		52	129	94		24	35	30		90	72	77		28	37	39		145	106	99		39	22	23
	A	2	PEX11G		4	5	6		4	5	5		6	31	19		6	10	15		13	16	18		7	13	12		20	27	26		5	11	10
	A	2	LRP2		3	3	2		3	2	2		3	6	7		2	4	2		7	9	10		2	3	2		7	12	12		2	6	3
	A	2	FLJ13197		2	2	2		2	2	2		8	7	7		4	5	4		8	7	10		4	3	7		12	8	11		2	9	4
	A	2	KHDC1		32	35	25		26	29	22		26	125	60		28	30	22		55	93	58		22	18	27		86	118	86		22	18	14
	A	2	KY		3	2	2		4	4	2		3	8	3		2	3	2		6	7	8		2	2	3		8	11	16		9	3	3
	A	2	PRODH		4	4	3		4	3	2		7	7	11		5	2	3		12	7	9		3	2	7		12	10	14		9	2	4
	A	2	CCL18		3	3	3		4	2	2		4	19	16		3	5	4		5	7	11		5	2	4		5	7	9		2	2	5
	A	2	SYNM		27	33	33		25	25	36		11	78	28		25	70	34		43	61	72		28	65	43		136	128	156		74	63	70
	A	2	GPA33		2	2	2		2	3	2		7	8	12		7	7	10		7	5	5		4	5	5		3	3	6		2	2	15
	A	2	CCDC165		73	96	90		132	145	140		35	142	68		61	58	65		114	144	160		56	55	65		317	285	347		55	113	33
	A	2	FAM171B		25	30	24		25	32	27		140	56	95		24	24	14		153	108	73		33	34	25		65	52	64		39	27	26
	A	2	RGAG4		4	5	4		4	4	5		10	21	15		9	8	5		14	16	10		7	6	7		30	14	12		5	2	6
	A	2	ZNF292		41	41	39		47	42	47		192	130	171		62	120	76		190	237	290		63	88	74		120	211	224		90	94	103
	A	2	FAM167A		8	5	6		5	6	3		2	2	7		2	2	3		3	10	4		4	2	2		9	12	12		2	3	2
	A	2	WDR81		112	119	117		115	119	125		417	564	562		229	229	217		504	557	449		215	191	214		653	715	560		268	204	211
	A	2	PRR5-ARHGAP8		4	7	9		3	3	5		32	7	14		9	3	5		20	5	12		8	4	7		17	7	11		5	6	3
	A	2	PCYT1B		2	5	2		2	4	2		8	7	6		3	2	5		6	9	7		5	2	4		9	11	13		2	2	3
	A	2	OPLAH		83	83	108		69	92	86		371	281	379		73	81	115		251	187	198		49	76	95		195	244	233		51	56	74
	A	2	TAL2		2	2	2		2	2	3		3	11	5		3	5	4		5	14	8		2	3	8		12	9	6		3	7	5
	A	2	C20orf85		2	3	5		2	2	3		2	2	3		3	2	4		2	2	2		3	2	4		30	5	10		3	3	2
	A	2	SPATA6		8	9	12		6	8	9		21	34	26		9	14	4		18	36	36		8	5	11		19	17	14		6	7	7
	A	2	FAM182B		5	5	8		5	5	7		24	25	20		12	15	11		27	28	23		9	13	13		21	36	33		12	9	11
	A	2	TRIM68		43	46	32		40	53	34		74	85	166		33	19	50		151	68	112		29	31	40		133	78	111		31	20	27
	A	2	NSUN7		5	7	7		5	5	3		12	23	20		8	5	4		14	13	20		2	4	9		13	11	15		8	6	6
	A	2	SDCBP		196	255	340		199	272	215		721	789	1045		242	256	133		782	927	923		220	258	176		741	619	651		321	274	428
	A	2	SEMA4G		12	11	11		14	11	11		22	62	35		11	16	13		55	30	37		23	16	16		65	47	52		16	14	12
	A	2	PAN2		8	9	8		7	7	7		19	37	32		9	9	9		18	29	22		7	10	15		36	38	40		11	11	11
	A	2	ZNF540		3	2	3		2	2	2		4	12	6		2	4	2		8	10	9		2	2	2		8	6	5		2	2	4
	A	2	IQSEC1		20	20	18		17	16	21		45	77	62		34	19	28		78	76	74		35	26	42		92	63	111		37	15	36
	A	2	ANKH		3	5	4		4	3	4		7	32	8		6	6	6		12	18	18		6	4	7		17	13	14		6	6	11
	A	2	FAM123B		18	20	20		22	22	19		54	120	86		21	45	27		69	89	53		16	19	32		54	84	57		25	19	24
	A	2	VEGFB		1038	854	1135		1014	841	1242		2343	5065	3968		1239	2462	1660		3351	5085	4501		1585	1783	1714		5056	5316	4943		2452	1681	2746
	A	2	MMD		50	54	48		30	37	33		37	124	77		35	56	26		71	122	106		30	26	30		141	119	128		26	21	24
	A	2	C1orf70		11	12	13		11	14	14		42	38	53		24	15	18		25	27	21		14	14	21		41	32	29		5	8	5
	A	2	MPND		31	42	34		28	32	31		120	153	149		36	44	50		121	84	130		36	52	48		98	109	142		26	32	36
	A	2	PATZ1		78	73	62		39	36	49		107	186	142		32	55	46		115	126	137		34	33	41		124	130	138		33	25	34
	A	2	TDRD9		3	4	2		2	4	2		5	6	2		4	4	3		2	6	4		2	2	2		19	12	7		6	6	2
	A	2	CAMSAP3		5	4	5		4	4	3		11	16	12		5	7	9		14	17	15		8	7	7		24	23	22		5	6	5
	A	2	UMODL1		3	4	4		3	3	2		4	2	2		4	4	3		3	6	4		7	4	3		13	22	16		8	4	6
	A	2	IL17RB		3	4	3		2	2	3		2	12	3		2	4	2		4	6	8		2	3	2		7	10	14		3	2	2
	A	2	SERPING1		4	2	5		3	3	5		6	5	4		5	8	4		6	17	10		8	4	7		15	23	22		7	6	4
	A	2	CERS6		155	171	160		135	158	171		536	692	624		127	260	133		586	686	628		127	233	148		439	394	461		162	247	289
	A	2	TMEM145		8	7	6		7	8	6		11	23	35		9	10	10		20	26	26		13	9	12		26	33	38		12	8	5
	A	2	ATRNL1		2	2	3		3	4	3		12	13	8		2	9	3		11	7	7		2	7	4		4	4	2		3	2	4
	A	2	PIM1		84	136	138		70	144	115		42	183	72		85	68	52		75	315	151		88	58	68		303	364	235		108	45	56
	A	2	TSPAN15		4	5	10		4	6	7		5	15	18		4	5	5		4	8	19		4	4	7		10	4	27		4	2	5
	A	2	ANXA9		4	5	4		5	5	5		3	9	2		3	4	2		5	16	9		5	3	2		14	17	10		6	4	9
	A	2	GGA2		172	153	196		125	126	138		271	749	535		102	266	143		374	352	425		104	166	143		495	397	606		127	128	123
	A	2	ATP6V0E2		30	38	38		25	33	31		30	84	61		16	31	38		56	74	69		19	40	35		76	143	116		11	40	19
	A	2	ZNF630		27	20	17		35	20	18		68	75	44		52	41	24		76	77	62		33	23	21		151	90	70		78	30	23
	A	2	KIF27		30	36	37		22	31	25		80	63	78		28	39	42		118	133	165		25	34	32		87	80	144		31	29	56
	A	2	EPHX4		12	11	14		14	13	12		5	29	21		13	9	9		12	32	24		12	6	11		28	39	46		5	6	10
	A	2	AFF1		8	10	9		7	12	11		19	32	26		15	16	14		45	59	44		22	18	16		45	53	40		20	18	18
	A	2	TSPAN33		20	8	8		12	6	6		13	10	8		13	5	4		18	11	16		11	4	10		40	30	36		13	7	10
	A	2	C3orf55		12	10	13		17	16	19		8	9	16		7	5	5		18	22	30		11	6	11		42	32	35		12	5	15
	A	2	AR		3	4	4		7	4	4		6	29	11		8	7	4		9	18	11		11	7	6		8	19	8		25	13	14
	A	2	LPCAT3		7	8	9		6	7	8		27	26	35		14	7	9		36	22	32		15	12	17		35	25	36		13	10	18
	A	2	LRRC4B		3	2	2		4	3	2		5	6	14		3	3	2		8	3	8		4	2	4		7	6	13		2	2	2
	A	2	GCHFR		41	47	44		48	40	61		106	225	138		41	74	47		126	167	157		40	50	37		137	141	100		47	48	23
	A	2	CCDC148		3	4	2		3	3	4		4	9	9		2	4	3		9	13	11		3	3	2		9	8	7		2	2	3
	A	2	SMG1		366	289	299		370	283	342		978	540	1192		341	232	293		899	525	1141		225	178	280		1189	762	1369		329	291	570
	A	2	NOTCH4		21	11	10		14	7	8		7	28	21		7	9	4		15	14	30		7	7	10		34	38	16		11	6	6
	A	2	IFI35		13	17	18		15	18	15		49	65	69		24	14	20		46	54	38		24	27	20		56	63	44		17	9	13
	A	2	LOC100133050		63	47	48		63	38	66		149	138	174		82	94	83		236	210	362		84	55	82		179	166	272		88	54	126
	A	2	PURG		9	9	12		12	10	13		42	26	39		9	14	9		42	50	44		6	15	15		16	30	30		13	15	16
	A	2	THRA		644	704	640		918	831	947		2063	4586	3297		712	1665	1238		2634	3322	2820		811	1149	1123		2686	2760	2787		1225	908	1204
	A	2	DLK2		3	2	5		3	4	3		5	5	9		3	4	4		6	8	10		5	4	8		14	19	23		5	6	3
	A	2	B2M		811	989	941		1032	1327	1410		2940	3878	5803		1268	1239	1091		3919	2860	3045		926	977	768		2766	1864	2539		746	731	1445
	A	2	GSTM4		9	22	11		8	25	8		15	66	21		8	17	8		15	39	11		10	16	9		6	34	14		8	8	7
	A	2	CECR7		172	117	168		139	106	185		576	557	681		171	275	302		654	469	543		208	164	205		440	600	631		210	167	224
	A	2	TUBA8		31	49	45		29	44	36		74	78	188		19	22	41		123	42	92		22	35	53		88	58	86		16	27	42
	A	2	OGN		3	3	2		3	4	2		2	4	2		4	3	4		8	4	6		4	2	2		16	9	13		2	3	2
	A	2	NUDT6		14	13	15		13	13	12		30	57	54		21	14	15		35	34	47		12	13	23		50	53	56		11	16	12
	A	2	MEIS1		23	22	14		29	30	27		44	93	39		27	53	23		45	189	46		23	38	20		73	107	56		23	34	22
	A	2	PLCH2		13	10	21		29	16	27		27	28	121		19	5	25		39	14	30		16	15	21		21	13	24		11	11	10
	A	2	ATP1A1OS		6	14	8		6	13	8		7	29	17		5	9	10		9	25	18		4	9	15		12	42	28		9	8	5
	A	2	TRIB1		464	449	439		381	441	492		2370	2141	1879		493	657	636		1886	1063	1557		471	454	541		1248	1113	1188		568	351	892
	A	2	ANKRD28		120	121	129		89	94	111		122	297	245		86	95	59		218	454	293		65	69	68		296	281	227		94	54	104
	A	2	SZT2		54	52	47		60	50	70		121	263	243		80	107	121		203	172	256		85	78	121		250	299	295		113	100	130
	A	2	LOC400756		2	2	2		2	3	4		3	4	3		4	4	2		4	6	7		5	3	4		13	12	17		2	5	5
	A	2	SCARB1		3116	3390	3207		2850	3301	2527		2043	6411	5246		1857	2303	1876		3674	7819	6671		1752	1864	1507		8905	8905	11703		2358	1634	3095
	A	2	TRAPPC9		60	45	62		56	48	56		211	230	281		101	89	138		215	197	212		134	101	111		223	233	239		109	51	92
	A	2	NAPRT1		224	179	401		264	202	470		497	831	1244		229	274	519		693	766	1083		229	233	444		703	693	995		306	178	485
	A	2	TSHZ3		23	24	25		52	44	55		73	148	108		64	66	53		100	174	104		58	28	47		113	123	88		70	22	39
	A	2	WDSUB1		26	30	33		24	24	28		42	42	61		18	14	26		57	60	80		15	16	32		85	62	107		14	16	31
	A	2	FAM175A		9	9	12		11	8	11		42	39	40		11	21	8		41	34	35		7	11	14		16	10	14		9	11	10
	A	2	NOXA1		10	10	12		8	6	12		38	37	39		15	27	19		24	30	21		17	12	14		34	28	27		11	8	5
	A	2	RIC3		3	2	2		2	3	2		3	4	4		2	2	3		3	7	5		2	2	3		10	11	14		2	7	4
	A	2	BHMT2		31	36	45		25	29	40		14	55	26		15	14	16		28	79	68		26	15	32		66	99	85		43	15	33
	A	2	LOC644192		9	12	15		16	14	14		6	36	19		10	29	8		16	61	44		11	11	12		11	35	37		9	12	10
	A	2	POM121L8P		2	2	2		4	3	3		8	10	16		4	2	4		6	4	8		4	2	2		3	4	8		2	2	3
	A	2	WFIKKN1		3	3	4		3	3	4		4	12	12		4	3	4		9	6	12		4	4	6		13	8	21		5	2	4
	A	2	EGFR		26	39	35		28	39	33		24	122	80		30	50	34		57	161	88		28	52	41		120	148	126		35	69	35
	A	2	CECR5-AS1		7	7	9		8	7	12		19	52	36		13	32	18		19	33	33		11	14	22		20	37	29		14	10	11
	A	2	ULK2		71	78	81		61	66	94		180	238	168		51	71	58		164	235	170		47	46	43		151	158	93		44	37	39
	A	2	LOC728323		151	205	196		162	214	234		333	468	596		380	437	504		622	617	1725		364	459	469		712	377	1451		351	382	545
	A	2	HPD		3	3	2		4	3	2		4	6	5		4	3	2		6	10	4		5	3	7		14	16	8		5	2	2
	A	2	KCTD14		6	7	7		5	4	5		8	20	11		5	2	6		12	8	16		3	6	7		14	21	17		5	5	4
	A	2	KIAA1324L		7	4	3		9	6	3		5	15	5		9	4	4		12	11	11		6	3	5		20	19	16		5	4	4
	A	2	PEX5		5	7	7		7	4	5		14	9	15		8	9	5		13	25	8		9	12	7		32	24	25		5	8	4
	A	2	SERINC4		4	4	4		3	5	2		4	13	9		3	4	3		6	10	8		4	2	5		15	17	12		6	5	8
	A	2	ZNF775		35	51	47		33	38	35		130	144	192		57	51	62		135	99	116		49	40	60		168	156	164		50	40	43
	A	2	ST6GALNAC3		44	31	37		63	52	36		170	125	172		59	71	26		141	116	109		41	81	39		83	49	73		44	84	18
	A	2	GPX4		569	687	744		537	687	907		1628	2361	2023		1006	982	1144		2680	2651	2555		1112	1027	934		4278	3445	3021		1429	1057	1214
	A	2	YBX2		5	7	6		5	5	5		15	13	9		8	7	6		17	20	19		7	12	8		23	30	27		5	7	5
	A	2	TBC1D14		145	181	170		144	147	157		629	763	604		222	371	240		577	746	524		236	240	206		613	521	524		222	176	179
	A	2	PSMB8		38	55	46		34	52	53		122	185	185		42	60	46		144	93	129		32	34	50		116	80	102		37	22	45
	A	2	EGFEM1P		2	2	3		3	3	2		12	7	9		3	4	4		13	4	15		3	7	6		6	4	5		3	2	4
	A	2	LOC100506922		14	13	19		21	15	17		79	40	43		48	15	36		56	31	41		30	20	34		86	78	97		28	33	33
	A	2	PLIN5		3	3	3		2	2	3		2	7	4		4	4	3		3	6	5		4	2	4		13	19	10		5	4	9
	A	2	ITGA6		153	157	143		111	106	75		114	372	278		220	116	72		259	543	378		168	95	80		311	345	367		179	106	93
	A	2	KGFLP1		5	7	7		5	6	6		6	22	8		8	16	9		21	34	31		8	12	12		22	22	26		12	10	10
	A	2	POLR3B		88	86	89		75	77	68		185	181	214		61	36	46		228	195	148		54	48	52		183	124	117		54	42	39
	A	2	VASN		455	467	488		1182	1185	1388		684	2777	1395		1088	1864	1263		1667	2746	2187		670	1373	1375		2960	3038	3467		920	992	1236
	A	2	ERF		97	92	93		101	108	94		78	307	176		57	97	72		173	279	296		75	59	80		367	218	299		94	54	83
	A	2	COBL		6	8	4		3	2	2		4	4	6		7	2	4		9	4	7		4	5	6		23	7	11		3	3	11
	A	2	METTL9		165	160	170		153	146	130		462	371	532		146	113	160		533	425	623		147	135	143		489	312	469		110	139	156
	A	2	CCL25		2	4	2		2	2	3		2	4	3		3	5	3		3	6	3		7	2	7		9	11	11		3	9	8
	A	2	KLF8		5	8	5		3	4	2		9	12	5		7	4	3		9	15	9		3	8	6		16	16	18		7	8	5
	A	2	CIRBP		243	241	219		262	226	199		495	781	1064		353	277	411		586	738	939		303	358	514		1213	1035	1273		445	291	425
	A	2	RBM11		2	4	4		2	3	2		6	9	12		2	2	2		5	6	7		3	2	4		9	11	6		3	3	4
	A	2	TMEM64		36	38	38		39	32	31		110	154	120		27	41	33		137	148	113		32	53	40		122	91	59		44	40	38
	A	2	PTGR2		18	19	32		17	14	16		40	24	46		19	11	14		45	42	75		13	17	21		62	50	73		12	20	26
	A	2	BIRC7		2	2	2		3	5	3		2	8	4		3	7	3		6	13	4		5	9	5		9	12	8		10	7	4
	A	2	POMC		49	34	38		29	22	20		34	66	81		26	19	42		56	61	106		26	20	41		93	118	143		33	26	43
	A	2	HLA-L		3	2	2		5	3	4		13	10	12		9	4	4		16	7	8		3	3	3		7	4	3		8	4	4
	A	2	RNF152		6	6	5		6	7	9		9	16	17		7	8	9		16	34	27		18	9	18		20	30	27		26	16	16
	A	2	LHX2		628	754	598		466	520	460		1244	1938	1443		354	692	421		949	1636	1095		303	432	368		1306	1367	1355		313	440	351
	A	2	DIRAS3		3	5	3		3	5	5		4	8	2		3	6	8		4	23	7		4	8	6		8	20	11		9	8	8
	A	2	ACTR3B		94	89	72		72	69	72		160	233	203		56	79	86		172	207	222		46	48	73		171	227	200		59	37	59
	A	2	FUT8		101	81	132		135	144	158		186	533	754		145	147	103		368	327	427		163	114	118		263	273	325		102	122	152
	A	2	ZNF554		16	17	15		24	21	19		57	70	58		35	39	43		78	78	75		29	28	37		92	75	73		45	20	25
	A	2	RNASE4		3	4	3		5	5	3		4	13	10		6	12	6		6	20	12		8	8	7		14	22	16		12	7	6
	A	2	FLJ40852		2	2	3		4	4	3		4	13	10		3	8	6		6	13	12		5	5	7		9	10	17		6	5	6
	A	2	TSPAN32		5	2	3		2	2	3		5	10	9		3	4	3		3	8	5		4	2	4		4	16	11		3	4	2
	A	2	PDK3		32	48	36		18	32	26		72	119	91		30	51	28		98	87	130		26	38	30		84	93	96		25	47	33
	A	2	SPRR2E		10	10	11		11	11	13		7	30	34		8	15	20		32	30	33		20	22	30		51	41	53		20	18	14
	A	2	SLC17A8		2	2	4		4	2	2		23	5	7		4	2	3		5	2	4		2	3	2		2	4	2		2	2	2
	A	2	SRGAP3		2	2	4		2	2	2		8	8	8		2	3	2		6	5	6		5	2	2		8	7	4		9	6	3
	A	2	PPM1K		16	23	21		30	34	25		37	60	49		43	35	37		65	89	119		37	34	36		121	125	127		33	49	62
	A	2	LOC440104		16	16	17		15	16	17		26	61	49		16	44	21		41	53	55		17	20	23		50	100	82		23	27	23
	A	2	HYAL3		12	12	13		14	16	14		14	35	39		19	14	25		35	34	46		20	17	36		72	65	73		31	14	26
	A	2	PPP1R3E		5	5	5		3	6	4		10	20	12		5	11	5		13	13	15		3	7	13		17	20	14		6	8	5
	A	2	LOC153546		22	21	26		26	26	33		60	124	100		45	34	50		81	95	108		43	47	69		107	99	119		35	33	41
	A	2	LOC389765		16	17	16		10	14	14		29	30	40		18	24	17		54	59	74		13	16	23		41	27	73		12	15	26
	A	2	C9orf174		5	4	5		7	6	8		18	27	34		9	14	15		13	14	20		6	8	17		21	13	27		11	9	10
	A	2	LONRF2		9	10	10		7	7	10		17	35	15		10	15	14		39	29	22		9	12	20		36	50	26		13	10	31
	A	2	PC		19	21	18		18	29	19		22	47	36		14	14	13		33	21	29		24	19	26		109	85	75		25	14	14
	A	2	C9orf103		66	72	83		44	55	51		74	204	147		33	37	33		103	93	141		25	39	51		117	126	157		38	44	48
	A	2	DGAT2		5	5	3		6	6	6		18	16	19		7	9	4		20	13	17		8	8	11		17	17	21		6	9	5
	A	2	MGC21881		25	20	21		20	18	19		52	70	54		28	32	26		86	85	71		21	25	32		82	88	77		35	20	34
	A	2	C11orf9		1501	1261	1532		1313	1232	1498		4515	5278	7819		1923	2477	2141		5861	4132	4729		2763	1906	1366		3994	3592	4544		1756	1550	1355
	A	2	TMCC2		26	25	26		37	26	30		43	90	73		37	45	63		62	101	100		37	62	55		118	162	192		60	45	51
	A	2	ESPNL		81	84	53		109	98	64		171	330	163		128	157	77		180	277	160		114	106	52		246	352	209		115	82	44
	A	2	FAM59B		10	18	10		8	14	10		14	28	38		7	21	15		16	31	50		14	11	15		38	52	42		19	14	16
	A	2	LOC100129960		12	13	10		9	10	9		28	24	33		14	11	9		27	21	54		9	13	17		19	44	33		6	22	23
	A	2	MDFI		12	8	20		13	12	19		63	24	67		27	11	34		19	20	25		20	16	32		25	18	28		13	6	10
	A	2	ARHGEF4		78	107	113		99	113	165		152	403	387		98	243	246		298	371	335		151	187	221		523	458	528		243	137	232
	A	2	FAM27A		22	17	6		13	14	5		18	18	11		20	8	6		31	15	13		20	14	11		78	28	15		16	14	11
	A	2	USP30		28	28	29		35	28	35		38	118	95		25	52	47		76	80	100		30	37	47		138	92	158		33	38	33
	A	2	FAM47E		5	4	3		3	4	3		6	10	2		4	3	4		3	8	6		2	3	3		19	15	7		4	6	3
	A	2	SAMD13		3	4	3		3	3	2		7	18	12		5	5	4		6	10	10		5	3	7		7	9	16		4	7	4
	A	2	TMEM109		695	835	600		390	492	394		822	1477	1348		392	455	393		1537	1342	1566		510	443	414		1821	1338	1625		560	421	401
	A	2	ZMYND10		5	7	5		4	4	4		6	4	8		4	3	4		5	9	11		5	7	7		42	12	17		5	6	5
	A	2	COL27A1		85	69	117		111	96	158		172	275	271		204	214	197		188	354	294		148	179	189		511	604	697		221	156	213
	A	2	LAD1		4	5	5		3	4	5		4	5	3		2	5	2		6	7	5		5	2	2		22	10	8		5	2	3
	A	2	C15orf27		3	3	3		2	2	2		3	6	3		2	2	3		5	4	5		3	2	2		8	9	19		5	5	4
	A	2	LOC728763		2	3	2		2	2	2		2	6	4		3	2	2		4	2	4		2	3	4		11	7	14		4	2	5
	A	2	DNAH7		4	3	2		2	2	4		8	8	5		5	3	4		5	13	8		5	3	4		12	10	7		9	2	4
	A	2	LOC100505697		3	2	2		3	3	2		6	10	4		3	5	6		4	14	4		4	6	4		11	15	4		6	7	3
	A	2	LOC100129794		5	4	3		3	4	3		5	6	8		4	3	4		8	9	11		4	8	8		15	12	17		2	3	6
	A	2	C6orf226		44	31	45		47	32	42		99	136	189		62	36	67		100	79	152		58	43	75		170	116	200		64	41	72
	A	2	ZNF730		22	28	24		18	21	21		40	18	29		10	12	15		60	80	80		11	23	19		35	23	51		13	20	31
	A	2	UNC119		23	18	19		20	18	19		36	64	60		31	19	35		83	52	98		36	29	41		67	88	90		23	28	30
	A	2	MPV17L		5	7	7		4	6	4		2	7	5		3	3	3		4	6	8		5	2	4		8	17	18		2	6	4
	A	2	RNF130		228	289	334		220	304	271		353	951	810		294	396	312		598	831	921		244	251	285		940	813	1195		292	211	254
	A	2	PPM1L		4	4	6		3	5	3		10	18	14		4	8	5		18	14	14		3	4	7		4	10	8		5	6	5
	A	2	PER2		5	9	5		7	11	15		6	37	28		13	15	9		19	21	20		12	13	22		27	28	33		17	16	12
	A	2	PHKA1		7	8	9		8	7	8		6	16	8		5	6	9		14	18	24		3	6	12		23	19	26		5	9	5
	A	2	SLC38A6		102	104	147		163	155	161		225	271	288		141	70	118		300	384	345		92	92	99		435	328	343		114	65	149
	A	2	SLCO1A2		2	2	2		2	2	4		2	2	2		2	2	2		3	3	5		2	2	2		11	7	14		3	2	3
	A	2	ZNF311		5	6	7		4	8	7		13	12	17		5	5	9		12	10	26		3	10	13		18	17	25		5	10	10
	A	2	METRN		169	270	260		178	308	242		423	697	938		189	166	239		347	310	696		153	183	234		804	435	495		208	170	125
	A	2	ZHX2		30	31	28		28	27	20		62	100	52		47	49	33		69	136	60		58	49	45		144	136	119		75	36	37
	A	2	SLC16A4		7	11	10		7	12	8		16	30	16		12	18	15		19	42	24		11	16	17		48	45	43		17	17	27
	A	2	LINC00482		9	7	8		8	8	7		9	11	15		10	5	9		9	19	22		6	9	13		27	28	40		5	8	5
	A	2	MPP2		4	5	5		4	6	5		10	16	15		3	4	4		14	9	9		3	5	3		10	3	7		4	2	4
	A	2	SHROOM1		13	14	15		11	13	15		24	27	23		12	8	12		28	33	43		11	12	14		37	47	53		16	7	11
	A	2	RELL1		193	165	149		132	137	132		409	338	444		195	110	141		367	315	564		134	101	146		459	381	528		221	92	211
	A	2	XYLB		2	4	4		3	3	2		3	2	2		2	3	6		6	5	6		2	3	4		10	10	13		2	5	5
	A	2	HSD17B11		148	190	151		113	142	110		118	216	327		66	152	70		203	175	404		76	77	71		227	247	523		91	94	105
	A	2	LOC100128822		37	40	53		21	26	34		85	100	102		35	31	49		81	121	101		41	31	53		102	122	138		61	28	45
	A	2	CYB561		67	77	59		62	65	59		93	202	148		141	141	105		151	243	230		156	120	150		296	369	362		227	125	186
	A	2	ZBTB10		12	16	12		12	14	11		34	60	42		13	28	12		38	53	56		13	16	19		28	35	27		11	19	22
	A	2	C6orf165		8	6	11		6	4	9		31	8	9		14	6	9		19	15	14		7	4	12		28	13	18		17	5	17
	A	2	GPRASP2		46	49	53		58	51	55		106	173	194		60	55	60		145	168	182		48	68	77		192	186	226		61	64	71
	A	2	IRF7		75	108	137		73	108	106		311	479	631		141	205	271		260	339	354		121	176	246		201	275	322		141	139	207
	A	2	PDIA2		4	3	3		2	4	4		8	11	13		4	2	4		7	8	8		4	6	5		9	10	10		2	3	4
	A	2	GALNT9		3	2	2		2	4	4		7	10	15		3	4	4		8	6	7		4	6	3		2	2	4		3	2	3
	A	2	TTN		2	4	2		2	3	3		8	7	3		3	3	3		8	11	5		4	3	4		12	11	5		2	3	3
	A	2	SERF1A		81	247	166		81	242	175		80	456	242		71	345	168		250	435	317		149	194	176		444	368	355		173	145	141
	A	2	SLC16A1		88	99	110		107	139	103		100	273	192		113	152	134		176	452	358		90	150	126		401	434	436		93	150	102
	A	2	C1orf172		2	3	2		2	2	2		12	5	10		2	4	3		7	2	2		5	5	2		3	2	4		2	5	2
	A	2	FEZ2		180	181	210		192	202	190		659	628	609		209	252	133		530	742	441		183	176	121		501	422	335		212	168	184
	A	2	NFKBIA		678	793	711		507	533	588		678	847	717		500	387	407		535	2144	1507		482	411	438		1069	2090	1933		636	267	406
	A	2	PCBP4		1891	1971	1800		1955	1749	2253		3994	6048	4637		1208	2853	1457		5496	3808	3462		1770	1319	871		5415	3334	3523		1545	1242	1150
	A	2	LOC100507557		2	3	2		2	2	2		5	9	8		4	4	4		5	5	8		2	5	6		8	10	7		2	5	3
	A	2	WDR31		2	4	3		3	3	3		3	9	5		3	3	4		7	11	9		5	4	7		12	15	12		4	5	6
	A	2	GNPDA1		28	31	33		34	30	23		97	74	93		37	17	44		94	78	78		26	33	35		101	75	102		32	25	43
	A	2	SEMA4C		574	568	399		290	300	322		1184	762	1640		607	315	547		1010	909	920		600	358	529		1231	1055	1235		524	215	347
	A	2	LOC389791		5	5	5		4	4	4		9	11	12		11	2	6		11	10	12		6	6	9		16	9	19		4	3	6
	A	2	PON3		4	3	4		5	3	3		9	8	7		4	3	3		8	9	12		4	5	4		18	9	16		4	4	3
	A	2	PTPN4		59	86	93		64	77	74		233	199	242		47	133	66		254	302	272		66	110	82		135	175	164		70	93	96
	A	2	LOC100190986		95	82	114		107	90	146		91	153	215		69	94	66		226	174	281		49	53	65		186	163	409		74	68	178
	A	2	NCOA1		14	17	19		15	20	23		43	61	70		25	29	32		62	47	86		25	24	36		57	67	80		20	38	43
	A	2	ACE2		2	3	4		2	4	2		5	6	4		6	3	2		6	5	9		2	3	2		12	9	5		6	6	2
	A	2	SVOP		2	2	3		2	2	2		2	3	2		2	3	2		6	4	4		5	3	4		14	8	8		4	2	2
	A	2	NAIP		27	17	11		29	18	12		80	45	27		29	28	10		66	34	30		20	13	14		25	19	20		26	12	10
	A	2	AMOT		11	18	21		12	12	19		54	67	56		22	56	28		62	35	30		13	28	24		30	29	22		12	23	16
	A	2	HDAC11		7	8	8		7	8	7		13	14	18		14	5	10		17	15	20		14	10	11		38	27	37		13	8	5
	A	2	C9orf5		149	132	141		124	109	133		279	518	460		172	243	121		389	392	525		134	155	107		335	352	392		107	270	174
	A	2	LOC100170939		161	133	94		151	116	111		221	313	167		107	265	76		302	448	368		96	101	55		259	338	259		158	109	129
	A	2	MEIS3P1		187	194	151		119	133	96		361	626	345		145	317	98		333	483	369		151	151	123		422	487	354		174	214	178
	A	2	S100A1		2	3	4		2	2	2		3	2	3		3	3	2		3	6	4		4	4	3		16	12	5		7	5	5
	A	2	FBXO10		17	22	24		25	27	33		46	78	88		27	36	39		65	62	96		29	23	47		90	66	81		32	18	23
	A	2	TSPAN19		2	3	4		2	3	2		4	4	7		3	2	2		7	4	7		2	2	3		9	9	7		2	8	4
	A	2	SNAP91		2	2	2		3	2	3		7	9	9		5	4	4		16	3	4		3	3	2		7	3	5		5	5	5
	A	2	SETMAR		56	53	67		41	44	59		126	150	134		37	61	50		120	161	137		34	45	46		126	92	101		37	30	34
	A	2	LOC100134091		27	33	13		24	33	14		57	88	22		32	69	19		64	98	34		36	50	19		32	54	23		23	33	18
	A	2	FAM120C		55	55	52		76	62	88		93	268	180		94	131	99		235	166	233		73	80	115		301	204	257		144	75	113
	A	2	LOC653160		5	5	9		7	6	8		12	36	24		11	13	8		13	16	19		7	10	12		13	20	28		8	7	5
	A	2	BTN2A2		89	101	87		96	107	87		195	266	313		164	130	164		217	375	491		184	188	166		331	447	493		193	186	253
	A	2	GSTA4		138	109	174		218	145	200		368	692	589		235	377	206		479	574	551		220	299	188		526	455	504		173	217	158
	A	2	LOC149351		3	5	5		2	3	5		6	18	12		4	5	5		7	14	9		4	3	7		10	10	12		4	6	5
	A	2	KBTBD3		5	7	7		7	7	6		14	21	12		9	15	5		14	28	24		6	12	15		20	28	22		15	17	14
	A	2	FOXJ1		3	3	5		2	2	3		2	3	4		2	3	4		3	4	6		2	3	2		22	6	8		4	3	3
	A	2	CCDC96		60	74	76		73	79	72		228	276	352		119	83	115		226	174	241		113	90	117		237	209	260		94	70	81
	A	2	ABCA4		3	2	3		3	3	3		2	4	5		2	4	3		3	9	7		4	4	3		7	10	17		2	5	4
	A	2	NR4A1		67	87	47		30	43	34		23	36	22		43	46	62		24	53	28		69	41	72		149	110	103		73	24	96
	A	2	FAM184A		8	10	8		8	7	8		25	29	33		11	16	8		19	29	33		11	12	16		7	10	24		8	7	10
	A	2	HYAL1		2	2	2		2	3	3		2	2	2		2	3	2		2	6	4		3	2	3		10	9	8		3	7	2
	A	2	ATG4C		10	12	10		8	10	10		6	18	15		4	10	4		13	27	20		6	10	11		22	18	20		5	7	5
	A	2	PGAP2		29	33	33		27	34	36		69	99	129		49	39	57		92	83	124		46	39	51		128	159	117		47	48	41
	A	2	FAM198A		4	5	2		3	3	3		6	10	7		5	4	4		5	8	5		2	3	4		4	22	11		3	4	4
	A	2	THTPA		39	38	36		46	40	37		92	136	119		36	45	47		136	92	148		52	52	74		152	120	175		46	61	61
	A	2	L3MBTL3		35	46	52		42	51	48		166	109	119		44	71	36		142	116	120		36	45	42		111	89	96		37	39	26
	A	2	VRK3		16	16	13		14	14	16		25	42	43		23	9	27		60	30	51		30	18	26		66	36	59		29	16	26
	A	2	ZADH2		94	137	116		95	130	108		232	447	383		180	276	256		323	520	369		153	194	183		378	501	431		149	183	168
	A	2	LPAR2		5	5	5		5	4	5		10	4	18		6	4	5		10	11	13		6	4	8		11	14	14		9	2	4
	A	2	AMIGO3		10	11	10		12	10	11		24	39	34		15	14	12		51	23	28		15	15	25		56	28	40		20	18	12
	A	2	LOC100506528		11	9	9		12	11	11		18	26	28		9	16	8		37	40	44		7	13	15		14	18	29		8	14	11
	A	2	HMBOX1		212	159	193		192	143	201		490	678	648		243	277	253		574	682	638		218	171	198		543	502	557		244	195	286
	A	2	KLHL22		10	9	12		12	11	14		26	42	30		13	14	17		24	37	42		12	14	26		27	49	34		11	14	10
	A	2	STARD7		581	395	452		602	386	370		838	1134	1126		458	357	368		1175	1152	1101		435	397	380		1901	1187	1288		552	389	384
	A	2	NEO1		73	53	91		73	59	90		333	259	295		120	143	120		289	216	173		104	110	103		202	146	172		84	76	70
	A	2	HIBADH		64	74	83		78	90	59		103	211	180		85	79	57		135	252	205		67	93	62		255	203	290		60	90	75
	A	2	SYNGR1		76	65	77		50	47	63		197	126	158		73	51	66		197	159	164		95	82	63		215	225	254		90	72	66
	A	2	MAN2A2		276	265	266		229	262	229		300	664	727		348	296	354		601	678	856		309	288	345		962	1126	1250		323	319	298
	A	2	LOC729088		10	10	9		8	7	9		19	34	28		10	14	16		20	23	26		7	14	15		21	24	30		11	8	5
	A	2	SLC2A13		5	5	5		5	5	7		7	9	12		7	13	5		12	35	16		6	13	9		13	18	18		14	9	16
	A	2	SYDE2		20	25	25		38	42	52		83	37	77		18	25	20		98	76	89		19	39	24		50	48	47		19	35	37
	A	2	SLC16A9		10	8	12		9	9	15		12	22	26		5	15	12		14	30	30		6	10	11		14	24	38		8	10	24
	A	2	TMEM14A		169	166	175		187	160	164		260	389	519		148	134	107		324	365	363		125	133	107		509	434	447		123	154	127
	A	2	LOC100652951		5	5	5		6	6	3		2	8	5		4	11	11		6	6	7		6	4	11		20	10	20		6	7	10
	A	2	CCDC136		6	10	8		7	7	7		4	9	9		3	4	3		5	6	9		5	5	3		16	18	22		7	5	5
	A	2	KCNAB2		7	8	9		7	7	9		13	37	24		6	12	4		11	20	13		7	5	8		15	16	16		6	9	6
	A	2	LINC00246A		5	9	7		5	5	3		15	24	15		6	7	5		10	10	12		4	6	8		18	13	16		5	8	6
	A	2	ANKHD1-EIF4EBP3		70	76	54		55	62	51		201	211	154		80	117	87		185	220	171		85	85	74		208	276	227		93	78	103
	A	2	FAM69B		66	68	82		74	63	64		196	261	199		116	171	97		190	232	135		108	111	83		187	266	159		74	80	39
	A	2	STAT5A		4	6	7		4	7	6		6	13	16		7	9	9		16	17	15		7	6	14		12	25	25		9	7	5
	A	2	SMO		237	270	246		172	209	185		654	776	948		313	479	438		650	745	573		241	436	438		679	769	754		263	269	309
	A	2	PABPC1L2B		4	5	4		5	4	2		8	9	7		5	3	3		6	19	8		5	6	8		15	12	6		4	6	3
	A	2	GGT2		4	2	2		3	3	4		3	7	5		4	4	3		4	10	8		3	3	2		8	15	9		4	5	4
	A	2	PLEKHO2		63	75	57		57	75	62		35	63	70		52	20	66		67	105	116		55	32	70		177	181	177		70	35	64
	A	2	TAP1		320	298	272		313	299	329		945	1010	1215		332	274	293		983	599	648		358	207	206		528	505	473		393	209	262
	A	2	LCE2D		54	40	50		59	46	65		106	106	96		117	86	103		93	100	51		109	98	69		327	93	49		276	48	49
	A	2	RBM4B		31	38	38		26	33	27		38	117	98		25	36	38		63	47	81		23	21	35		90	67	103		25	29	26
	A	2	ZNF658		35	35	49		41	37	34		129	118	94		31	53	21		116	69	77		23	41	26		62	65	75		26	63	48
	A	2	SNX25		19	20	16		28	24	19		16	47	22		16	15	9		28	53	50		17	17	13		43	50	62		20	21	12
	A	2	HOMER3		3394	3674	2923		2892	2976	2477		5881	5936	9422		1899	2346	2273		7565	4386	5685		2368	1692	2043		8757	4928	6037		2611	1538	2860
	A	2	WBP2		83	68	63		79	61	56		133	125	168		105	46	104		243	161	245		138	106	124		295	207	310		122	98	137
	A	2	CIC		214	199	203		223	181	228		506	675	667		299	283	320		715	758	699		382	258	264		803	616	740		405	194	343
	A	2	C14orf93		41	41	38		29	35	36		108	167	132		60	98	67		104	168	87		48	72	55		106	132	103		53	56	45
	A	2	PARVG		2	3	4		3	2	2		5	6	5		3	2	3		10	9	7		4	5	4		13	5	8		4	3	5
	A	2	LRRC8C		21	19	16		11	10	9		51	29	27		13	14	8		30	17	27		8	9	14		16	12	21		12	14	5
	A	2	CPT1B		3	2	2		2	5	5		6	7	5		3	6	7		4	6	4		5	5	5		9	11	16		10	6	6
	A	2	MAGIX		5	7	5		6	5	4		7	13	15		8	7	5		16	14	16		11	11	14		21	20	18		5	10	6
	A	2	LINC00338		29	36	25		27	37	28		36	85	54		30	43	26		55	80	69		25	32	26		64	106	94		26	22	15
	A	2	OR7E14P		75	107	48		52	72	32		68	138	73		30	62	39		92	140	103		42	55	41		183	176	139		79	56	52
	A	2	UAP1L1		10	12	15		12	12	14		18	35	35		9	15	13		19	29	28		8	10	12		34	36	36		12	8	10
	A	2	CFD		31	55	51		24	49	38		99	100	135		33	50	52		111	121	95		56	54	80		101	121	132		42	66	30
	A	2	C14orf159		90	81	82		71	44	59		168	277	227		68	120	94		186	189	171		67	77	67		156	208	187		74	61	83
	A	2	KDM3B		111	116	123		113	116	98		181	392	342		146	104	102		255	253	290		101	107	129		332	397	331		90	116	114
	A	2	KATNA1		112	158	144		116	149	133		105	274	202		106	109	96		196	300	342		88	90	89		354	315	429		101	91	98
	A	2	GCLC		99	98	99		139	110	128		207	519	282		136	311	135		317	524	403		137	201	155		338	296	287		200	155	176
	A	2	ACVR2B		119	131	116		87	79	70		346	296	353		138	133	114		261	343	292		112	116	107		206	234	173		86	95	92
	A	2	CIB2		63	90	97		60	72	91		137	166	288		102	94	202		135	191	328		78	103	174		183	209	366		90	77	173
	A	2	GJA1		355	422	485		865	979	997		2179	1421	1492		496	818	458		1712	1330	1182		404	661	441		1458	782	789		536	560	889
	A	2	LOC645722		17	35	19		25	30	31		21	59	28		20	59	44		33	51	44		20	48	49		66	121	67		34	77	70
	A	2	ZNF671		57	64	67		72	81	82		170	283	235		102	156	122		227	250	212		89	108	109		241	241	239		109	111	78
	A	2	CALCOCO2		133	179	179		139	219	228		513	429	443		173	225	166		684	457	432		219	150	136		438	340	408		174	121	185
	A	2	TMCO4		13	13	8		12	10	8		11	21	13		15	8	15		19	39	22		17	13	15		40	41	44		22	10	14
	A	2	FEZ1		61	67	61		49	40	53		81	207	217		68	79	74		116	145	159		47	51	59		158	147	164		78	59	51
	A	2	KAT8		12	15	14		10	10	11		25	41	41		16	14	23		26	23	47		15	16	30		36	42	54		15	19	27
	A	2	RMND5A		43	48	57		40	47	69		212	141	162		70	84	58		192	155	133		72	91	75		179	107	82		69	84	39
	A	2	DOK3		13	11	8		12	11	9		13	41	13		9	12	9		16	27	12		11	10	6		23	39	14		5	10	7
	A	2	NPAS1		7	7	8		17	12	15		18	23	38		12	8	18		30	11	22		13	12	24		26	20	26		5	15	12
	A	2	C12orf76		52	49	62		73	52	78		102	229	154		93	135	84		153	145	182		63	60	60		193	151	209		74	60	47
	A	2	NBPF9		382	386	341		372	420	467		1006	1237	1414		404	639	559		1250	1465	1405		428	580	413		843	1201	1072		376	702	749
	A	2	SMPDL3A		17	17	14		18	22	18		15	57	30		29	26	20		21	75	54		29	30	28		36	91	40		46	50	39
	A	2	SPATA7		10	17	14		12	18	18		44	51	31		16	30	15		36	54	34		12	19	23		38	47	29		17	21	11
	A	2	ATP2C1		104	168	167		111	195	200		262	442	444		208	315	142		484	655	558		239	260	163		545	414	374		306	238	235
	A	2	ZBTB46		4	3	4		3	2	3		4	5	6		5	5	5		9	9	7		4	3	4		15	12	14		4	5	6
	A	2	LAMP2		146	148	164		151	197	185		340	496	583		177	390	181		633	619	746		257	333	179		383	298	430		263	331	385
	A	2	SLC7A10		5	4	4		3	4	3		13	8	5		4	6	5		9	9	6		3	2	3		5	6	9		2	3	2
	A	2	ALDH4A1		92	120	119		105	161	154		223	391	329		134	288	185		341	390	238		149	234	146		410	366	252		119	130	71
	A	2	TMX4		140	150	186		123	126	136		262	379	517		200	171	245		444	298	647		182	195	289		359	397	657		200	247	450
	A	2	SLC39A6		70	85	72		74	83	74		123	166	132		159	114	116		117	446	191		169	181	101		250	397	234		144	195	205
	A	2	ACO2		864	832	945		961	854	935		1344	2555	2035		758	1086	766		2393	2355	2065		1040	736	701		2867	2471	2803		1217	642	915
	A	2	GMPR		15	15	13		15	21	15		40	31	31		19	26	24		42	37	35		18	37	27		70	75	60		16	42	31
	A	2	RDH11		250	299	296		314	332	301		450	735	404		378	468	339		631	1235	743		370	371	234		1149	1177	1118		387	516	381
	A	2	LOC100144602		14	12	10		31	18	27		17	66	35		21	16	9		29	26	33		16	16	16		49	38	34		28	17	12
	A	2	LOC100131170		2	3	3		2	3	3		3	5	6		3	4	2		3	8	4		2	2	3		8	9	11		5	5	3
	A	2	FAM113A		10	9	9		9	9	10		28	27	34		16	11	16		30	28	30		17	21	13		34	33	32		13	12	12
	A	2	LRRC46		3	5	4		4	5	6		5	10	12		4	5	4		8	9	12		6	9	8		20	16	16		5	6	6
	A	2	NT5DC1		50	53	53		43	49	47		137	143	132		52	129	50		169	190	190		55	95	51		149	112	113		82	88	79
	A	2	CDH23		2	2	2		2	2	2		3	5	3		3	4	2		3	4	5		2	2	2		9	7	9		2	2	2
	A	2	PREPL		118	213	214		156	240	223		276	695	449		145	533	130		617	600	484		208	299	186		468	299	316		259	272	209
	A	2	LRP6		103	98	109		133	135	139		237	361	321		123	213	122		292	471	478		111	184	129		273	375	328		140	158	165
	A	2	PCP2		5	7	7		6	7	6		17	14	17		12	5	10		15	15	12		8	13	13		20	19	29		6	8	5
	A	2	KIAA1826		80	66	73		82	81	95		118	209	136		47	129	38		118	257	173		47	50	44		113	145	101		67	75	57
	A	2	HPGD		3	4	4		4	3	4		7	8	12		3	4	3		7	7	14		5	8	7		6	4	7		2	2	4
	A	2	DENND5B		62	49	85		86	58	91		155	173	161		61	135	65		233	222	229		65	162	61		174	91	136		59	168	120
	A	2	RRH		8	8	6		8	6	7		8	8	8		8	6	8		10	19	18		7	8	9		25	30	29		5	11	10
	A	2	MOCS1		13	13	10		12	12	11		15	15	27		12	5	10		29	24	19		9	12	12		46	26	33		11	8	14
	A	2	FTO		187	147	170		229	148	208		396	852	553		237	462	273		646	645	480		296	254	280		600	500	463		288	235	239
	A	2	MGC3771		5	7	7		8	6	7		6	17	15		6	8	5		11	8	13		7	9	12		25	19	25		5	13	5
	A	2	RASSF3		257	248	256		278	360	292		1038	669	707		282	335	244		869	653	496		340	308	210		643	601	579		328	228	159
	A	2	MCF2L-AS1		4	6	4		3	4	4		29	5	8		5	3	4		11	5	6		10	6	4		5	9	8		5	9	4
	A	2	LOC100507186		6	6	7		7	5	9		11	20	16		12	12	16		11	19	22		7	10	13		16	26	23		7	8	5
	A	2	LOC441204		9	8	10		8	7	8		40	19	33		18	10	16		27	36	18		16	17	19		25	24	19		13	14	12
	A	2	SPDEF		5	5	5		5	4	4		5	5	8		8	4	7		5	9	6		7	6	2		11	26	12		6	6	3
	A	2	RASGEF1A		79	133	77		67	100	61		70	299	107		70	189	65		73	165	105		43	143	47		109	231	161		54	109	78
	A	2	RFX1		82	96	100		70	68	67		95	247	195		93	121	98		173	181	231		86	57	95		251	270	251		94	71	80
	A	2	TXNDC11		105	91	80		120	98	102		130	203	180		150	106	137		154	332	231		163	131	148		339	518	491		173	132	154
	A	2	EPB41L4A-AS1		891	803	826		1153	1170	962		2138	3127	3225		1532	1953	2100		3041	2483	3356		1148	1514	2153		3368	3033	3728		1340	1408	1247
	A	2	C1orf228		3	5	4		4	4	4		4	13	12		4	8	5		8	5	7		4	5	8		11	14	18		4	7	4
	A	2	RSPH9		5	5	6		7	6	5		10	14	16		15	10	9		16	16	13		11	10	10		35	19	18		12	8	6
	A	2	PDPN		416	610	821		280	616	625		1159	1357	1249		356	720	576		1291	926	983		346	445	625		968	1042	1097		346	340	375
	A	2	UNK		115	129	115		108	93	117		261	476	380		130	234	170		287	414	295		185	161	156		386	320	336		211	119	153
	A	2	C20orf96		16	29	19		12	22	14		28	38	45		12	21	26		18	23	38		8	16	18		36	60	43		12	17	27
	A	2	C18orf18		10	11	11		7	10	10		15	22	20		12	7	14		17	21	32		13	9	20		29	34	43		11	12	10
	A	2	SFTPD		2	2	4		3	2	4		7	6	4		5	6	3		6	6	8		6	5	8		15	6	10		5	4	4
	A	2	SPEF2		6	7	6		6	5	5		5	6	10		4	3	4		11	11	16		3	3	7		10	10	15		6	3	7
	A	2	RBM26-AS1		5	5	6		6	8	5		7	16	14		10	12	10		20	18	27		6	7	13		14	16	20		8	13	10
	A	2	ZNF483		3	3	2		2	3	2		4	7	5		4	4	3		9	6	9		3	4	7		6	9	10		4	6	6
	A	2	ALDH9A1		168	153	165		198	195	159		271	406	432		154	159	201		370	464	437		169	163	172		468	488	519		125	153	128
	A	2	BLVRB		208	224	225		259	249	261		685	760	819		374	287	409		718	811	780		383	369	355		727	809	854		402	312	438
	A	2	C11orf74		146	157	135		117	123	100		269	422	414		110	159	125		311	272	346		103	145	139		302	351	342		110	171	122
	A	2	FANCF		103	119	101		72	75	81		257	244	240		118	124	148		216	262	270		95	80	124		208	253	211		119	57	86
	A	2	C3orf39		604	681	478		416	488	453		981	1719	1322		523	879	746		1312	1783	1565		526	782	735		1574	1903	1744		844	770	775
	A	2	HFE		6	6	7		8	7	9		6	15	11		12	5	6		12	21	16		11	5	10		14	21	23		12	5	5
	A	2	PHYH		36	57	47		43	58	44		70	129	98		42	47	50		114	84	109		28	32	55		141	86	128		46	29	82
	A	2	AGXT2L2		24	21	33		21	18	27		53	58	65		26	16	29		64	61	37		40	26	27		78	57	75		37	18	26
	A	2	FAM165B		51	60	60		46	56	56		62	128	102		41	60	86		106	122	164		55	85	88		193	222	218		70	109	90
	A	2	GALC		95	101	112		91	103	123		143	430	298		135	266	152		218	335	363		131	182	141		258	359	344		118	197	141
	A	2	FGGY		65	104	73		84	126	85		95	312	170		80	177	120		118	270	164		61	151	116		183	371	249		96	162	100
	A	2	HIP1R		145	159	181		211	218	232		426	650	634		231	291	301		544	551	565		227	243	304		566	731	577		299	253	276
	A	2	SDK1		7	6	4		6	6	7		15	18	15		8	5	14		15	13	9		7	6	4		16	12	7		5	5	4
	A	2	VPS13D		9	12	10		9	14	13		12	17	11		19	33	15		18	20	19		15	61	12		31	27	38		15	32	18
	A	2	C8orf73		28	28	38		31	34	39		64	120	139		46	58	60		92	77	86		35	37	44		103	101	91		53	36	42
	A	2	EPAS1		847	954	1686		664	1275	2136		1151	3049	2127		1131	1990	2065		2950	2279	2877		1253	1529	2284		4151	2468	3828		1091	1187	1182
	A	2	HIGD2A		234	208	234		251	215	182		378	675	767		248	189	256		664	395	612		235	208	275		557	540	656		171	285	266
	A	2	GRAMD3		42	42	35		63	61	57		44	119	76		40	63	35		65	149	118		52	55	55		159	155	135		74	69	123
	A	2	MGAT4A		8	9	8		5	6	3		8	13	12		6	5	5		14	17	16		3	5	7		12	14	13		9	8	8
	A	2	DEPTOR		3	2	2		4	3	3		6	10	7		5	4	4		5	12	5		6	3	4		8	11	7		5	5	3
	A	2	CLCN3		76	80	79		90	87	78		253	182	180		132	166	116		274	372	291		143	183	90		221	284	203		120	192	110
	A	2	TSPAN5		796	573	570		833	649	734		2724	2069	2850		986	1057	932		2828	1492	1743		926	1088	1058		1662	1320	1703		801	783	945
	A	2	C1orf54		17	19	30		32	46	94		40	58	64		33	41	54		54	40	65		28	37	57		87	72	99		29	20	49
	A	2	GUSBP1		134	83	84		112	65	85		252	184	258		143	125	164		278	206	434		121	105	164		244	226	352		147	128	227
	A	2	C19orf25		70	42	55		74	48	57		103	107	156		86	50	111		152	106	174		66	53	105		188	197	216		71	73	75
	A	2	GM2A		12	12	13		14	11	14		25	29	50		18	15	11		39	40	43		18	19	24		31	40	41		17	21	21
	A	2	ST3GAL6		4	7	6		4	12	6		6	14	13		4	10	4		9	16	12		4	9	7		11	12	14		4	11	5
	A	2	OSBPL10		73	79	67		62	60	51		90	193	129		101	73	112		143	168	216		108	97	148		268	122	300		143	65	154
	A	2	FOXD2		5	2	3		3	3	4		6	5	7		5	4	4		3	10	6		4	4	2		8	12	9		9	7	4
	A	2	SH3KBP1		139	137	155		175	130	150		516	470	450		198	188	237		400	522	433		202	176	217		483	394	375		240	164	299
	A	2	SRCRB4D		52	51	70		47	54	54		170	83	190		64	34	128		97	45	86		55	35	105		53	62	77		29	40	45
	A	2	LOC100127891		59	46	33		56	34	27		109	91	73		58	45	29		115	91	64		58	45	39		143	101	76		67	29	32
	A	2	HOMER1		124	135	134		128	149	137		338	179	284		70	100	78		362	85	191		68	93	98		83	72	110		64	120	105
	A	2	ALDH2		353	314	353		433	374	421		629	1280	887		578	534	383		912	780	785		362	313	375		1184	1047	1144		507	362	288
	A	2	ADCK4		4	4	4		4	5	3		10	13	16		4	4	5		8	7	12		4	4	9		12	4	7		6	4	8
	A	2	AKT2		1683	1622	1469		1594	1587	1658		2564	4943	3327		1053	2107	1292		2480	4063	3017		1219	1174	1071		3919	4089	2770		1544	1076	1378
	A	2	EPHA3		2	2	4		4	2	2		5	13	10		4	4	2		6	4	4		5	3	4		3	3	4		5	4	6
	A	2	TPD52		134	163	138		73	80	50		149	142	115		91	51	53		218	161	196		110	70	65		233	206	163		89	110	64
	A	2	DCAKD		206	274	282		246	256	293		473	1054	663		296	710	390		597	810	643		275	424	411		779	898	775		369	472	292
	A	2	TRAM1L1		23	30	30		35	39	40		37	85	83		22	39	23		40	84	67		17	22	31		63	61	56		23	27	24
	A	2	COQ10A		27	32	29		27	23	26		38	98	73		30	45	42		68	57	74		26	41	45		100	86	109		37	44	37
	A	2	GUSB		611	641	713		430	430	595		1479	2334	1771		592	1049	988		1701	1535	1525		631	821	992		1449	1379	1476		871	565	871
	A	2	PPM1B		135	148	134		113	141	123		387	430	315		116	428	129		296	408	262		130	182	118		227	272	199		108	155	121
	A	2	FLJ39653		3	4	5		2	5	4		7	7	5		5	4	4		7	10	8		4	4	6		8	7	9		2	2	10
	A	2	C9orf50		6	7	7		9	6	8		8	16	16		10	5	9		9	15	13		10	5	11		23	23	25		5	8	10
	A	2	C11orf63		6	8	7		7	6	8		15	24	16		12	14	5		17	25	19		8	7	9		19	21	16		12	9	13
	A	2	KANK1		479	450	455		463	519	374		707	1398	1171		434	804	642		1031	1117	1537		535	964	725		1832	1381	1489		788	1148	563
	A	2	C3orf25		5	5	5		7	5	5		13	7	12		16	8	8		14	23	8		8	12	8		25	18	12		11	8	8
	A	2	C6orf64		37	26	26		41	27	28		80	106	102		46	51	71		77	59	76		37	31	66		107	65	87		65	28	42
	A	2	ZNF785		10	14	12		10	13	19		21	59	26		16	48	28		33	40	27		23	15	24		33	34	22		32	17	16
	A	2	MRPS18A		231	206	208		220	211	211		245	482	376		190	208	256		341	635	586		228	210	205		629	764	761		304	191	262
	A	2	ATP1A4		34	28	28		33	25	26		48	60	49		70	34	45		73	70	70		60	54	69		145	88	125		70	69	76
	A	2	FAM117A		76	89	93		80	83	81		123	271	199		57	158	79		161	142	224		70	95	96		190	236	314		96	113	83
	A	2	CKMT1A		4	4	2		3	4	2		3	7	3		3	4	4		6	5	7		6	4	4		9	12	9		4	7	9
	A	2	STXBP4		14	14	13		12	11	13		22	19	26		12	26	14		36	62	45		13	20	16		32	37	34		19	25	21
	A	2	FAM78A		4	4	4		3	2	5		6	9	13		6	4	5		7	5	7		2	4	3		3	5	8		3	3	9
	A	2	NEURL2		19	12	15		16	14	13		26	55	43		20	32	29		26	23	38		17	23	29		42	54	56		13	24	24
	A	2	TECPR2		124	144	151		154	153	183		233	491	441		242	288	279		356	378	445		226	250	243		557	617	634		263	252	267
	A	2	MYCBPAP		3	4	2		2	4	4		3	6	8		5	4	4		4	4	10		5	5	5		7	11	13		8	5	4
	A	2	SLC12A7		967	1000	863		542	550	583		1457	1706	1669		506	663	609		1405	1189	1346		541	450	532		1050	1436	1274		488	417	507
	A	2	HAAO		4	4	3		3	7	4		3	4	6		2	5	5		5	6	8		6	6	4		11	8	12		9	2	4
	A	2	NOXO1		4	6	4		4	4	5		4	13	4		3	5	3		4	13	7		5	3	5		6	13	14		7	4	5
	A	2	FCGBP		3	5	5		3	6	5		4	10	7		6	5	17		6	6	9		5	5	14		6	13	16		7	10	6
	A	2	TLE4		60	74	70		112	124	133		144	322	284		102	176	130		120	284	208		71	132	133		258	248	220		107	157	138
	A	2	KLHL21		496	523	415		654	564	651		406	1348	901		436	663	431		887	996	1082		437	363	384		1436	1242	1689		519	377	627
	A	2	LOC729887		102	103	87		83	77	91		134	254	178		72	117	104		135	233	202		68	83	91		201	326	286		99	75	100
	A	2	LOC400027		15	15	13		15	16	16		28	54	41		22	27	21		32	54	51		21	23	28		49	60	44		25	24	27
	A	2	ZNF711		6	6	7		5	4	3		16	10	14		5	8	3		8	14	12		3	5	7		7	8	7		5	9	8
	A	2	TMEM53		43	42	43		38	36	36		96	102	136		56	33	77		91	59	108		53	43	82		130	129	130		63	46	70
	A	2	HOGA1		5	8	8		6	9	7		7	24	10		5	11	6		8	17	10		4	8	8		12	20	13		6	4	5
	A	2	FBXO16		16	24	18		16	15	12		27	70	44		19	41	28		33	42	41		19	16	31		44	52	47		19	28	24
	A	2	LCN12		4	5	5		3	3	4		9	7	14		8	4	5		9	8	13		6	6	7		12	9	16		4	6	5
	A	2	GUSBP3		7	6	5		6	6	8		6	7	10		4	10	4		10	11	13		3	4	7		13	9	17		3	4	6
	A	2	MARCH6		148	148	177		165	171	228		370	550	452		216	410	188		489	649	396		232	193	131		365	284	210		234	185	147
	A	2	HIST1H4H		432	410	364		238	244	267		703	659	443		330	449	255		725	1100	595		318	391	421		1004	1056	802		375	303	338
	A	2	LOC100131089		5	6	3		5	4	4		6	12	5		5	5	4		9	9	9		4	2	5		14	8	10		8	5	3
	A	2	OR7E156P		65	77	33		64	76	25		24	107	68		30	42	36		42	68	64		25	46	41		99	125	65		37	64	38
	A	2	MPZL2		3	3	2		4	3	5		2	5	2		3	5	2		4	4	5		4	4	5		8	11	10		3	5	3
	A	2	PEX11A		8	14	13		8	11	12		18	32	22		8	18	13		15	20	21		7	8	12		27	24	16		5	10	12
	A	2	GRAMD1C		4	5	4		5	7	4		3	4	4		2	4	3		5	6	12		3	3	5		9	8	10		3	6	2
	A	2	C12orf10		119	102	88		93	74	87		227	242	297		110	90	130		219	277	276		112	109	117		242	286	271		136	105	161
	A	2	C11orf95		48	34	41		43	38	32		69	114	125		80	53	76		85	78	108		45	46	92		122	137	151		54	61	51
	A	2	KIF1B		127	168	144		116	133	120		396	344	445		165	117	188		432	308	435		181	182	189		341	288	388		167	167	205
	A	2	HPS4		260	258	218		219	208	225		472	640	589		246	193	257		453	655	562		231	260	248		591	575	683		368	187	211
	A	2	RNU12		67	65	68		58	57	72		170	151	149		66	72	115		118	180	164		58	55	78		162	220	147		77	54	64
	A	2	PLEKHA4		219	418	325		181	435	298		729	733	869		318	237	456		599	665	703		254	255	478		583	530	602		382	211	670
	A	2	NFYA		62	38	44		59	41	61		151	115	101		59	47	61		111	118	107		54	41	51		104	89	85		53	25	34
	A	2	FAM132A		10	11	10		11	13	12		16	7	12		10	6	9		11	15	10		6	8	7		20	32	28		16	7	5
	A	2	VSTM4		3	2	2		2	4	3		5	4	7		4	4	5		6	7	5		5	3	4		6	11	10		3	3	6
	A	2	ITPK1		515	500	444		446	487	387		768	990	854		687	571	740		979	836	1414		691	539	854		1849	1574	2238		963	633	894
	A	2	TCEANC		6	8	9		7	9	10		7	27	20		10	14	11		17	22	21		6	16	13		24	20	22		11	17	12
	A	2	ADCY9		50	53	44		49	51	52		46	164	99		47	66	43		135	80	86		45	36	50		119	112	133		40	48	36
	A	2	GSDMD		12	13	8		9	12	6		16	16	21		13	7	9		16	15	19		10	8	10		19	27	22		6	7	5
	A	2	ZNF729		9	12	11		10	12	10		10	13	12		5	8	5		28	22	30		6	10	13		16	10	18		7	12	15
	A	2	PLAG1		80	72	79		100	103	82		173	267	237		94	198	64		257	259	264		102	154	92		197	142	190		153	155	164
	A	2	WDFY3-AS2		22	17	13		23	14	10		33	22	22		21	11	14		47	26	24		16	14	16		67	21	34		21	11	14
	A	2	SH3BGRL		98	103	136		218	244	253		300	455	483		205	244	144		488	376	458		218	202	156		341	321	281		172	328	283
	A	2	APOM		57	52	66		65	54	65		175	188	222		95	80	118		113	170	149		67	103	114		131	217	164		71	86	73
	A	2	KCNK15		86	75	64		79	63	79		164	178	214		119	91	119		200	212	207		112	119	105		257	281	247		122	111	92
	A	2	TMEM101		75	69	54		68	65	66		86	198	184		54	86	71		117	133	166		57	63	75		144	168	224		79	61	59
	A	2	LOC100652974		25	21	25		35	23	21		77	47	66		35	14	22		44	48	39		23	21	29		53	35	45		26	18	14
	A	2	GFAP		5	7	5		5	7	3		3	9	3		3	4	5		4	8	6		4	5	2		5	15	9		3	7	4
	A	2	LOC100506451		72	71	97		74	79	88		154	143	174		70	69	82		212	124	189		69	59	79		203	179	212		52	64	99
	A	2	FBXO36		16	11	19		16	14	15		27	45	36		21	16	16		38	41	38		17	19	26		47	36	46		17	17	14
	A	2	DNAJC18		31	32	28		27	36	34		45	108	46		36	100	38		56	91	44		41	51	28		75	59	34		53	35	15
	A	2	DET1		105	113	128		113	97	122		165	328	261		111	134	120		194	281	273		99	94	104		256	265	300		125	79	87
	A	2	WASF3		62	47	44		67	61	61		89	130	121		52	84	70		95	215	154		69	73	66		157	216	155		84	67	73
	A	2	LINGO1		319	368	380		327	354	472		584	840	772		409	490	370		876	1201	803		419	402	389		1336	1216	992		566	393	512
	A	2	TTC21A		14	11	15		16	11	14		26	32	33		27	24	30		26	29	18		24	15	26		58	31	52		38	14	31
	A	2	MCOLN3		3	4	3		2	3	2		8	11	6		4	4	4		5	12	5		6	3	4		4	7	5		4	4	7
	A	2	CDR2		282	283	239		267	288	310		435	811	669		191	376	232		490	561	567		198	195	184		609	474	461		216	269	196
	A	2	C21orf67		5	6	7		4	7	8		7	13	14		5	4	5		14	6	9		3	7	8		12	10	19		9	5	6
	A	2	ZNF70		10	14	12		14	13	18		11	32	26		7	22	16		14	25	27		9	10	21		24	37	29		11	14	10
	A	2	CDAN1		10	12	10		10	14	11		12	31	35		9	14	9		17	19	23		6	8	16		13	24	24		8	11	10
	A	2	LPIN2		26	41	36		36	40	38		93	113	84		49	103	61		65	135	71		38	87	64		82	96	74		33	63	38
	A	2	LOC440792		3	2	2		3	2	4		4	4	5		3	4	3		6	5	5		5	5	4		8	7	12		4	2	3
	A	2	ZNF672		183	139	143		136	143	122		338	353	396		186	171	202		367	416	374		182	198	174		419	458	433		187	163	152
	A	2	RBKS		63	78	100		73	68	84		99	193	198		112	70	124		159	155	202		66	85	143		262	211	250		119	79	139
	A	2	CAND2		107	125	113		86	95	102		143	208	237		60	93	94		202	159	216		70	103	118		260	239	251		82	83	74
	A	2	WIPF1		17	15	14		21	17	20		7	19	21		19	12	12		21	27	40		20	10	14		33	42	35		22	10	12
	A	2	SFT2D3		28	24	30		33	28	31		65	71	84		40	26	43		67	79	76		47	45	44		100	88	84		41	32	33
	A	2	MPDZ		54	68	67		61	72	75		135	190	137		79	195	57		134	251	142		63	149	72		135	164	113		68	143	91
	A	2	SCT		3	4	4		2	4	2		6	9	11		5	6	6		7	6	7		4	4	4		4	6	7		4	2	3
	A	2	LOC728431		20	19	24		27	26	27		27	57	39		28	20	42		45	50	67		24	30	49		76	78	80		40	38	52
	A	2	ZZEF1		143	159	139		154	144	160		160	390	335		163	187	157		301	280	400		185	137	142		450	460	498		168	162	161
	A	2	TMEM161A		36	27	26		34	33	35		51	100	77		30	60	61		60	86	97		40	39	43		45	113	99		37	54	34
	A	2	IGLON5		4	4	3		5	3	5		7	4	12		5	5	4		6	6	7		6	4	8		21	6	10		5	4	9
	A	2	SYS1		20	19	13		20	18	13		25	20	40		21	20	38		37	25	49		28	22	43		71	49	55		35	27	25
	A	2	NCOA2		28	31	31		29	30	31		52	121	67		29	95	26		69	99	63		30	43	34		54	66	36		38	46	47
	A	2	LOC100129034		22	22	18		27	25	23		42	47	48		19	17	22		50	57	55		20	28	25		43	52	64		17	23	18
	A	2	N4BP2		21	21	19		16	14	17		43	26	24		13	47	14		36	57	44		12	23	15		15	22	17		18	15	32
	A	2	LOC728743		3	7	6		4	5	6		4	12	10		4	4	6		8	12	7		4	3	4		9	8	14		10	5	7
	A	2	CDHR1		5	4	3		5	4	3		8	6	6		5	2	5		7	8	6		2	5	4		5	9	12		3	4	3
	A	2	CORO2B		27	17	16		20	16	17		21	50	30		24	15	17		33	32	34		20	14	28		54	54	60		17	18	31
	A	2	ZNF395		583	695	796		399	417	466		1555	1329	1541		564	636	659		1391	1316	1212		550	708	585		923	954	1217		586	427	460
	A	2	CPXM1		3	4	4		4	4	4		10	6	16		6	3	4		6	6	8		6	2	5		5	3	5		4	3	3
	A	2	SETDB1		288	247	295		253	236	334		535	1005	842		283	686	444		663	653	797		302	332	369		591	756	684		371	349	396
	A	2	TMEM231		19	18	22		16	17	16		25	59	54		32	25	28		34	44	43		24	20	37		50	52	57		29	15	24
	A	2	WDR91		26	31	27		22	29	28		53	58	56		18	31	30		65	46	61		22	22	28		67	48	75		32	16	34
	A	2	TPK1		63	79	88		46	76	78		100	206	124		57	90	76		120	185	155		53	75	47		165	172	119		73	75	52
	A	2	HES1		332	330	514		269	361	380		1477	854	1289		468	325	546		871	473	861		530	326	465		527	378	533		468	353	372
	A	2	FLJ39534		8	9	8		8	6	10		12	18	12		7	8	9		15	17	17		6	6	10		21	23	12		5	5	8
	A	2	AKR7A2P1		16	22	22		17	18	22		24	44	44		22	19	33		39	46	51		22	25	46		50	59	64		23	16	35
	A	2	BCOR		24	26	21		27	26	25		61	61	76		44	30	34		38	67	90		33	35	32		80	68	67		53	32	32
	A	2	PRMT7		649	674	573		592	557	490		1208	1915	1919		528	791	776		1162	1076	1606		471	666	777		1092	1365	1359		503	611	619
	A	2	ATP1A3		63	47	45		49	40	52		78	120	66		106	84	56		117	133	75		109	86	73		227	141	161		118	95	93
	A	2	PRDM11		13	15	13		13	11	11		50	41	30		23	17	17		31	38	28		22	19	23		37	37	28		19	15	19
	A	2	PRKRIR		154	204	192		131	183	162		277	309	319		131	154	93		246	420	290		90	120	95		235	251	200		105	114	112
	A	2	PPAPDC2		43	34	43		59	44	43		114	137	122		65	67	59		110	142	115		81	78	45		117	94	118		62	57	48
	A	2	PELI3		34	41	32		30	36	31		83	67	88		53	22	48		75	52	78		37	27	44		77	109	92		35	41	51
	A	2	TSNAXIP1		4	4	5		4	5	4		8	8	16		4	6	5		8	8	10		4	5	8		18	8	12		5	6	8
	A	2	CHCHD6		128	135	138		156	160	150		252	258	318		179	121	274		320	367	337		147	176	230		375	499	357		130	120	141
	A	2	IL6ST		140	153	127		96	124	86		263	313	304		157	161	115		300	381	346		175	172	127		308	319	314		190	162	182
	A	2	SREBF2		110	118	157		87	111	109		214	274	264		94	116	124		215	249	226		91	101	122		277	264	292		107	77	138
	A	2	LOC100505880		65	85	74		66	93	84		69	202	170		77	104	104		111	204	193		101	115	141		186	292	273		136	139	128
	A	2	FOXO3		60	60	61		59	60	68		117	161	166		107	84	115		146	222	220		95	95	89		139	176	215		79	96	132
	A	2	RECQL5		13	15	12		11	12	12		26	30	37		17	15	25		30	28	32		20	21	27		46	43	41		20	23	16
	A	2	USP33		326	357	304		262	310	269		627	509	613		213	339	298		647	814	865		280	347	193		608	697	703		300	360	323
	A	2	ACSL1		42	40	36		44	42	38		96	94	81		47	39	45		101	90	84		51	52	46		134	100	144		42	44	49
	A	2	ZNF141		22	27	34		20	23	29		34	19	35		21	12	23		65	45	74		16	30	28		24	33	59		17	30	35
	A	2	MMS19		312	306	253		266	269	247		487	700	705		273	258	287		685	470	727		306	224	286		672	725	654		286	261	273
	A	2	ING5		21	23	19		14	16	23		40	51	43		23	26	17		30	43	30		19	18	22		46	48	31		26	14	10
	A	2	INTS9		262	280	231		224	232	222		477	699	584		226	357	349		531	803	442		272	272	242		624	658	594		326	260	219
	A	2	VAMP8		17	23	24		13	16	13		28	42	26		20	20	14		32	29	28		17	21	22		63	64	39		25	20	15
	A	2	FAM81A		5	6	4		2	3	4		4	4	8		7	4	4		4	4	4		5	4	2		7	8	12		2	4	4
	A	2	RWDD3		53	62	59		62	69	46		112	113	110		48	56	31		108	108	91		36	57	50		142	102	93		37	54	37
	A	2	C11orf54		72	65	115		71	76	108		121	194	194		69	141	103		180	235	243		67	103	72		189	160	188		77	102	126
	A	2	DHRS7B		120	120	105		147	137	117		212	375	255		147	214	148		241	347	277		165	214	192		428	445	418		205	237	173
	A	2	EXPH5		18	20	23		15	18	20		45	38	28		15	33	14		60	48	45		12	22	16		32	30	32		17	24	26
	A	2	MMEL1		5	4	4		5	4	3		10	5	8		5	2	4		8	9	9		4	3	6		8	9	9		3	5	5
	A	2	PEX7		47	54	49		60	64	53		117	207	113		60	102	52		98	155	82		54	65	61		113	159	95		54	82	42
	A	2	SCAPER		8	10	11		12	9	12		12	32	14		8	25	5		18	29	26		11	12	12		19	15	12		11	13	11
	A	2	STT3B		36	33	36		42	43	44		34	84	97		46	65	50		60	91	156		54	54	52		54	104	123		49	91	95
	A	2	SAT2		820	903	969		904	1063	854		1851	2404	2562		851	890	1020		2449	1486	2113		824	925	1276		2452	1947	2701		915	1054	1270
	A	2	LOH12CR1		47	78	63		52	72	52		60	133	80		39	68	48		69	148	64		40	60	46		141	182	134		61	58	50
	A	2	ZNF772		8	5	7		8	7	7		15	14	18		10	9	11		15	13	22		7	12	11		16	18	22		7	12	5
	A	2	LOC440354		49	60	60		48	54	61		82	101	134		56	43	62		106	85	138		46	42	56		114	130	190		40	73	77
	A	2	CDK20		75	77	76		68	70	67		131	162	175		58	89	82		159	101	163		56	69	74		208	157	213		72	78	60
	A	2	LOC399744		93	58	51		96	53	48		84	164	89		76	55	44		141	102	97		55	42	51		146	145	113		80	44	48
	A	2	HIST1H4I		513	435	393		279	264	251		601	478	843		346	215	468		768	644	587		304	337	370		840	766	797		276	259	330
	A	2	FBXO24		3	5	4		3	4	4		4	7	7		5	4	3		4	4	4		8	4	4		11	6	10		3	2	2
	A	2	ZNF10		16	17	17		16	14	19		32	43	28		14	38	16		30	54	50		15	27	28		30	45	45		20	25	27
	A	2	TTC7A		70	81	78		54	67	83		79	123	69		48	81	50		68	117	107		87	38	50		203	177	138		101	43	52
	A	2	PTPRK		303	293	349		394	422	420		1290	1064	960		716	1000	426		1126	920	695		522	649	398		614	543	359		556	644	483
	A	2	FONG		6	7	9		7	9	8		5	16	14		7	8	9		5	14	13		5	10	10		12	15	26		6	7	5
	A	2	SLC6A10P		152	129	90		92	88	81		130	137	147		66	66	92		160	197	202		84	83	67		227	277	248		95	94	92
	A	2	WWP2		13	13	13		11	8	10		23	17	24		21	8	14		28	9	21		22	12	25		43	16	29		17	13	16
	A	2	FZD5		70	55	56		118	98	90		47	103	92		87	94	80		91	90	121		88	86	59		184	201	223		54	80	38
	A	2	PAX8		7	9	7		9	8	8		8	23	18		10	11	14		16	23	16		8	10	14		20	23	20		6	8	10
	A	2	ZNRF3		110	103	92		82	82	87		219	244	261		99	114	130		295	176	294		119	118	139		218	190	267		108	97	137
	A	2	DICER1		75	69	65		64	62	83		137	158	121		50	118	48		159	187	205		74	75	58		93	154	150		70	106	114
	A	2	CHD6		62	66	62		71	77	62		171	224	206		116	111	65		180	194	205		101	113	94		159	154	152		97	123	103
	A	2	LOC729234		4	3	3		3	4	3		3	2	5		4	3	4		6	6	4		4	3	3		9	10	9		3	5	2
	A	2	SLC30A2		4	3	5		4	3	3		5	4	2		7	6	4		7	6	7		6	4	6		14	9	8		8	4	4
	A	2	GGT3P		4	3	5		4	4	4		4	11	5		4	5	5		6	8	8		6	4	5		14	12	14		6	7	7
	A	2	PMS2P1		148	140	170		152	141	174		547	223	340		174	192	195		662	138	181		206	126	174		203	141	156		157	117	117
	A	2	NT5M		6	6	7		6	5	6		8	21	10		8	9	6		8	15	10		4	8	7		16	22	11		7	6	9
	A	2	C9orf125		558	640	541		550	518	571		762	1303	1212		409	442	568		1043	948	1301		433	392	639		1208	1127	1368		619	349	594
	A	2	TMEM141		424	494	501		563	583	550		533	1631	1054		403	736	474		833	953	967		462	500	498		1279	1419	1344		580	443	515
	A	2	PNMA6A		5	4	4		4	2	3		8	6	13		4	4	3		8	5	6		4	3	4		5	7	4		2	3	4
	A	2	CSRP2BP		157	199	183		198	190	192		386	702	446		244	419	316		317	443	400		135	249	248		435	517	446		224	255	205
	A	2	NBPF10		1624	1453	1460		1538	1909	1734		2972	3891	5375		1288	1891	1584		3368	3049	3871		1372	1703	1486		2586	3471	3293		1095	2182	2756
	A	2	IRF9		64	75	69		69	81	66		195	184	181		104	120	66		169	118	135		98	63	48		124	134	141		68	53	64
	A	2	CPT2		61	72	81		84	80	76		78	198	160		37	79	67		131	126	132		54	81	62		165	138	170		66	64	64
	A	2	ADC		10	10	12		11	11	14		24	35	29		16	26	17		21	38	18		21	17	17		36	26	24		20	9	13
	A	2	KIAA0556		7	7	7		7	6	6		9	17	8		6	12	10		7	13	12		8	11	14		18	28	21		12	11	15
	A	2	PCSK9		4	9	5		5	9	6		5	11	12		4	6	5		8	10	15		4	4	10		9	10	14		10	6	11
	A	2	GPCPD1		204	195	182		164	154	193		524	452	408		118	268	122		335	344	351		135	179	120		177	229	159		183	166	221
	A	2	GSTM1		18	29	29		20	41	32		52	68	82		24	39	40		66	46	58		24	44	42		37	57	53		18	44	25
	A	2	GGT1		12	13	14		15	14	15		23	33	25		30	10	25		30	25	29		21	19	25		36	49	31		11	15	14
	A	2	PRMT6		167	189	239		199	203	184		294	503	462		176	274	224		334	536	441		145	229	212		437	465	535		156	248	217
	A	2	ZNF589		20	34	27		16	29	21		24	61	40		16	40	24		25	54	46		14	19	22		37	48	51		22	21	19
	A	2	ARHGEF10L		379	404	281		345	340	377		366	776	461		325	424	457		506	853	813		462	367	406		1051	1397	979		534	371	458
	A	2	KDM4C		29	32	38		31	35	35		46	120	101		54	80	47		77	76	86		42	55	55		95	84	94		40	46	51
	A	2	LOC100506649		24	33	32		15	18	18		46	60	44		17	18	21		24	46	24		17	19	21		36	45	28		19	20	12
	A	2	SSNA1		292	290	300		267	283	259		348	699	557		238	234	206		505	473	422		211	215	186		467	465	439		188	149	156
	A	2	MED9		55	47	54		46	44	44		73	111	122		51	33	50		102	70	107		46	45	73		110	103	129		34	48	48
	A	2	SLC29A3		10	10	6		8	10	7		14	19	9		12	22	13		16	25	14		15	12	9		21	33	14		14	14	7
	A	2	CLCN6		73	96	90		75	90	95		118	205	226		74	89	100		151	107	202		67	64	111		178	210	262		79	99	134
	A	2	SUGP2		108	103	103		142	114	137		158	256	285		129	145	165		241	286	371		112	154	151		333	311	353		141	138	164
	A	2	POLL		12	14	15		13	17	17		27	42	37		22	23	27		26	54	29		21	31	15		29	48	26		17	15	16
	A	2	ADCK3		10	10	8		8	7	9		14	18	11		6	20	6		17	17	14		11	12	14		15	23	21		13	15	5
	A	2	ZNF618		268	292	237		226	253	243		640	603	812		266	264	440		626	528	704		273	279	325		552	460	573		269	235	312
	A	2	ECSIT		215	231	158		163	196	147		274	358	318		153	149	181		422	253	456		184	144	198		418	359	455		146	126	160
	A	2	HIST2H2AB		668	498	455		523	386	386		771	715	1019		461	374	659		1081	946	1310		530	526	596		1201	1467	1322		476	611	747
	A	2	FAM117B		49	40	37		41	35	38		109	97	97		48	67	60		89	116	129		33	51	40		61	90	57		41	63	46
	A	2	MAG		4	5	5		5	5	4		9	11	15		6	4	5		9	8	9		6	4	6		7	5	10		9	3	3
	A	2	MTMR14		378	413	397		380	398	370		846	1228	1024		479	501	405		847	835	699		434	429	411		995	1073	897		498	444	325
	A	2	EIF4EBP2		845	788	982		966	873	782		1150	2234	2153		1135	819	926		1984	2127	2185		1023	1096	1278		2363	2365	2831		1172	1185	1301
	A	2	TMBIM4		110	113	95		121	121	97		203	308	265		184	183	114		231	379	264		178	213	135		317	334	287		166	161	180
	A	2	PIGH		35	36	41		33	43	35		59	90	72		33	41	48		64	82	88		47	34	53		108	104	117		33	56	59
	A	2	LOC100289361		59	63	55		57	53	44		74	90	81		38	56	47		58	107	110		35	65	53		126	168	162		59	63	51
	A	2	NBPF11		1248	1446	1275		1138	1554	1535		2806	2809	4713		1274	1472	1598		3284	2850	3343		1384	1687	1437		2346	2622	2984		926	1901	2198
	A	2	FMNL2		40	38	36		55	53	41		57	112	97		46	53	33		54	133	111		41	71	44		80	91	101		64	78	102
	A	2	CABIN1		123	160	125		110	121	110		261	187	389		170	89	209		260	177	227		165	172	225		315	337	396		120	141	160
	A	2	ZNF606		18	17	17		20	18	20		26	50	26		13	32	10		31	39	39		14	15	14		22	23	25		11	13	18
	A	2	GSTZ1		19	26	24		23	34	30		57	87	75		47	53	36		43	55	59		36	30	38		78	62	56		47	28	30
	A	2	PIGP		202	214	152		255	224	174		401	497	269		312	388	203		472	604	419		319	341	200		638	578	455		366	327	215
	A	2	ZNF32		33	35	34		35	35	34		67	69	88		57	42	70		73	67	79		42	64	88		106	105	126		40	50	52
	A	2	PRKCD		14	16	14		12	11	12		15	16	13		14	9	11		16	26	18		14	13	13		45	32	40		19	10	12
	A	2	EFCAB7		21	20	24		16	16	27		45	52	38		16	36	21		46	58	43		13	18	26		34	38	30		27	22	28
	A	2	GLTSCR2		4774	3845	3962		3580	3505	3399		6671	6743	11089		3801	2927	4501		9358	5659	7630		4046	3024	3261		7185	7592	8979		2940	3304	3516
	A	2	C17orf100		7	7	10		7	9	9		10	23	26		13	17	15		15	14	13		12	7	15		17	13	15		6	8	6
	A	2	CCDC126		9	13	11		12	21	13		28	16	30		14	15	15		25	33	26		10	19	14		36	32	25		16	12	13
	A	2	LOC100507246		80	44	65		75	49	55		73	55	86		66	32	76		94	50	109		56	32	80		128	102	160		47	44	42
	A	2	FAHD2A		272	282	285		248	274	269		380	491	460		279	254	310		485	613	528		260	246	286		826	704	676		285	166	271
	A	2	INSL3		7	7	7		6	9	9		15	13	16		10	21	16		17	13	12		11	11	8		23	21	12		5	10	8
	A	2	DGAT1		70	72	55		53	60	59		166	180	142		84	102	118		185	176	142		107	82	89		142	193	129		80	80	90
	A	2	SPG20		45	58	62		49	64	55		84	103	121		46	73	45		122	142	185		53	68	78		129	124	130		84	66	79
	A	2	SEPT14		6	6	7		6	6	7		6	6	8		4	5	7		8	13	20		4	4	11		4	7	15		6	9	7
	A	2	SLC25A29		310	310	323		245	296	233		679	429	858		412	185	495		693	382	633		334	369	417		644	604	720		282	317	285
	A	2	RALGAPA1		98	96	98		104	88	104		165	228	134		60	181	60		171	290	231		82	106	64		111	114	135		111	93	118
	A	2	IFT88		14	23	20		13	21	16		26	35	27		13	21	10		33	32	44		13	16	13		38	27	35		15	21	20
	A	2	RAB26		7	7	7		9	6	6		11	14	28		12	8	8		15	7	14		8	10	10		14	14	16		8	5	6
	A	2	SEPT5		5	4	5		3	4	4		5	10	10		4	4	6		8	11	9		6	7	8		11	8	14		9	6	7
	A	2	ZNF462		262	250	199		253	257	202		399	502	617		293	320	381		566	574	908		210	340	340		467	468	604		220	394	389
	A	2	EIF2B5		77	65	60		57	51	47		91	110	117		53	40	68		128	133	142		59	59	67		126	132	146		71	45	68
	A	2	HENMT1		50	45	49		44	43	44		68	171	112		55	76	68		90	111	109		39	66	68		108	126	118		65	75	63
	A	2	TDRD7		72	85	84		75	77	54		68	190	70		75	66	68		171	131	111		67	60	76		226	168	139		73	63	70
	A	2	CCDC24		101	120	127		130	127	144		214	217	266		183	96	164		251	294	266		172	162	161		352	403	390		209	136	197
	A	2	LOC100132273		8	13	8		10	15	7		19	30	18		9	8	9		21	19	17		12	15	12		25	25	19		15	13	12
	A	2	SAV1		164	190	218		111	117	147		243	385	293		135	280	175		260	376	306		124	137	131		222	242	211		105	141	99
	A	2	HADH		619	591	608		477	539	531		752	1173	903		365	585	530		940	1055	1020		383	470	474		1124	1076	1269		367	412	430
	A	2	BRF1		49	46	39		46	37	37		91	71	110		45	33	52		93	77	71		51	34	61		81	66	81		32	24	34
	A	2	HR		6	9	7		7	9	9		27	19	14		16	8	9		13	18	11		6	9	9		13	20	18		11	8	10
	A	2	RHOF		34	36	29		33	31	22		47	85	61		45	34	36		102	49	53		34	35	51		83	68	55		26	38	24
	A	2	VPS18		168	185	173		132	139	160		446	291	497		223	188	225		419	351	266		246	189	209		433	316	346		277	119	202
	A	2	ADIPOR2		183	191	152		162	179	183		231	422	247		136	247	144		264	356	259		150	128	124		394	426	277		139	144	112
	A	2	AKR7A3		119	125	141		133	131	123		215	236	277		155	129	219		248	312	311		150	147	215		360	417	403		166	139	227
	A	2	ZCCHC3		79	76	88		89	79	94		118	274	226		79	140	112		178	128	159		71	79	98		169	140	217		69	85	83
	A	2	SLC24A1		32	32	30		33	29	35		52	94	75		46	47	51		50	92	85		37	40	55		67	90	84		59	31	33
	A	2	SWT1		4	5	5		4	4	4		8	6	11		4	4	4		5	5	7		6	3	3		3	2	6		6	2	3
	A	2	TECR		267	235	265		238	239	241		565	800	718		323	422	380		764	539	536		378	347	306		649	682	597		440	409	409
	A	2	ZNF585A		8	10	9		8	10	12		12	23	19		8	34	10		21	27	15		12	16	11		13	15	10		13	23	17
	A	2	LOC254128		51	59	58		47	48	50		56	90	66		27	62	47		69	103	77		28	53	39		97	128	107		37	52	39
	A	2	ZNF615		7	7	6		10	9	7		15	13	16		6	7	5		19	15	22		7	8	8		10	12	13		10	16	11
	A	2	KIAA1737		97	89	76		84	82	92		139	213	155		63	109	80		158	203	176		77	78	63		191	176	196		76	92	99
	A	2	MBP		266	237	256		155	179	236		667	530	472		191	401	271		657	452	481		262	285	268		539	384	407		324	286	253
	A	2	CDC14B		103	103	111		95	94	82		152	246	247		86	135	99		199	138	218		71	101	73		153	149	213		65	114	80
	A	2	GBA2		12	11	11		14	12	13		20	20	25		15	10	11		23	17	21		11	9	13		36	24	30		16	8	10
	A	2	MUT		170	216	167		164	209	130		454	442	307		178	196	117		514	289	349		173	192	139		354	243	257		187	209	174
	A	2	METTL7B		4	5	5		6	5	4		4	7	2		5	4	5		9	4	7		4	6	3		13	8	10		5	7	6
	A	2	MKNK2		557	619	599		500	598	502		1192	1868	1025		838	979	684		1281	1289	763		611	505	561		1138	1114	836		860	516	358
	A	2	C2orf70		11	10	9		11	9	10		25	13	20		17	8	10		34	19	17		13	16	11		24	21	25		17	9	13
	A	2	SLC25A11		66	66	64		76	64	58		102	94	113		90	39	81		160	73	161		91	65	96		167	145	209		66	79	95
	A	2	CCDC28A		134	148	128		119	141	120		263	294	242		170	217	146		257	364	248		147	182	100		364	364	301		162	189	119
	A	2	ATP7A		8	8	10		13	10	14		12	27	19		14	34	10		14	18	21		6	20	11		13	13	18		12	15	20
	A	2	FLJ43663		6	5	6		6	6	5		5	10	7		5	4	8		5	5	10		8	6	5		13	12	19		9	6	13
	A	2	VCX3A		5	4	5		4	4	5		12	9	11		5	11	6		12	7	8		3	8	8		5	7	4		5	4	6
	A	2	C7orf31		13	15	18		10	14	12		20	33	30		15	18	15		28	28	34		12	17	23		30	25	36		12	14	12
	A	2	PPP1R26		50	52	51		33	39	37		99	119	107		60	52	50		78	82	56		44	54	50		82	88	82		50	33	26
	A	2	AUH		95	89	72		57	60	45		139	140	125		68	57	72		142	134	159		64	65	82		149	111	145		58	56	79
	A	2	TRANK1		9	9	12		10	11	15		21	31	32		16	15	20		18	16	22		18	7	13		12	13	17		15	7	13
	A	2	FBXL14		4	5	3		3	5	4		7	9	7		6	4	8		9	15	9		4	8	7		6	7	6		5	4	4
	A	2	CABLES2		19	24	23		17	18	24		36	48	41		28	20	26		36	35	37		20	17	26		33	41	35		15	12	12
	A	2	SLX1A		208	145	193		159	123	117		291	365	369		179	139	150		278	282	247		164	110	125		244	218	255		123	94	127
	A	2	SLC41A3		607	639	547		613	587	616		1125	2047	1385		825	1344	857		1236	1855	1476		998	1006	856		1322	1699	1483		1279	813	1017
	A	2	ST3GAL3		38	32	41		38	35	32		58	94	106		43	39	54		66	81	74		48	62	62		84	109	107		40	50	54
	A	2	ACCS		13	12	15		15	12	18		24	35	28		17	19	18		17	38	30		20	14	16		34	37	38		25	14	15
	A	2	PAK4		14	13	14		15	14	12		36	20	30		23	11	20		36	33	21		20	18	14		26	30	31		13	16	11
	A	2	ABHD6		51	49	46		40	38	56		102	120	98		47	74	57		111	84	92		57	50	45		125	119	98		92	69	49
	A	2	ZFAND5		769	734	618		852	877	914		975	2182	1281		750	1554	819		1211	2035	1789		815	923	658		1782	1994	1754		938	1181	1079
	A	2	CAHM		15	18	15		14	15	15		8	16	15		12	18	15		10	20	16		7	11	8		21	39	21		11	8	10
	A	2	ISYNA1		347	343	376		225	258	279		961	523	914		343	342	470		674	495	617		343	388	316		470	483	619		272	292	288
	A	2	C5orf56		77	94	92		64	81	69		116	141	136		93	72	119		149	168	207		97	83	107		204	219	223		116	68	105
	A	2	ZNF323		6	8	9		7	8	8		13	23	18		16	10	10		14	17	19		10	10	9		19	16	16		6	9	11
	A	2	MBTPS2		19	21	19		20	20	22		22	32	26		26	33	29		43	44	70		23	36	37		35	42	37		24	56	65
	A	2	PTOV1		401	416	472		429	432	460		953	1059	1218		551	598	654		1155	962	1144		545	520	622		1024	925	1090		506	471	584
	A	2	HIST2H2AC		1709	1359	1361		1242	1053	964		1648	1984	2092		995	790	1073		2456	1977	2205		1010	1036	1129		2524	2919	2611		935	1234	1161
	A	2	SPG11		99	86	94		78	77	96		210	230	170		86	120	100		221	172	313		101	100	107		143	178	168		91	132	128
	A	2	C5orf45		160	156	150		185	163	133		297	412	444		245	272	253		327	282	364		169	192	210		500	334	428		259	176	216
	A	2	ZNF555		38	39	29		41	41	35		40	96	65		33	72	43		59	59	86		24	30	30		41	55	69		28	27	32
	A	2	TMEM209		144	130	131		103	80	108		249	196	255		130	93	105		217	314	238		120	116	124		268	183	208		108	105	147
	A	2	ASMTL		121	137	124		164	213	157		223	249	321		158	140	243		283	259	353		141	201	233		325	479	412		146	223	185
	A	2	ZXDA		13	14	13		13	12	16		36	27	28		16	15	19		32	42	24		17	22	20		35	40	21		28	16	21
	A	2	MED25		16	16	13		15	15	16		34	19	45		20	15	25		37	38	28		20	16	22		32	39	26		13	17	16
	A	2	ARNT		12	12	14		13	16	13		17	38	28		15	14	10		24	27	33		16	20	21		26	31	30		11	17	16
	A	2	NAPEPLD		17	23	27		28	33	32		22	47	50		28	68	24		54	59	58		20	37	26		51	32	54		28	40	38
	A	2	CCDC120		29	33	30		32	35	35		63	110	78		43	91	48		80	82	79		50	50	48		66	69	69		56	42	41
	A	2	CAPS		14	19	26		30	30	50		33	36	37		31	40	38		38	41	30		28	26	39		94	35	50		50	18	27
	A	2	ZBTB3		51	53	57		51	50	70		70	166	150		69	88	86		116	89	146		68	64	87		132	121	145		88	55	73
	A	2	FGFRL1		50	56	55		55	37	52		105	80	154		58	46	57		107	101	103		58	72	77		127	74	156		66	54	65
	A	2	SLC16A3		2536	4748	4886		3158	6112	4928		3651	7581	5103		4444	5085	2940		5560	6729	6860		6159	5180	4501		12028	9671	11456		5989	4151	4704
	A	2	PIK3R1		53	65	52		66	73	61		74	109	85		74	96	75		125	211	160		76	130	102		104	108	106		130	98	214
	A	2	GUSBP11		203	147	169		182	135	144		361	379	355		199	253	206		444	382	435		166	182	219		309	325	402		209	168	229
	A	2	DNMT3A		66	60	58		47	46	57		132	152	150		55	76	73		97	132	106		59	57	60		96	120	94		65	54	49
	A	2	UBN1		119	126	116		133	114	123		206	327	298		131	139	117		194	255	154		134	140	125		284	205	218		205	86	78
	A	2	HSPA1A		282	359	328		345	449	444		674	916	693		627	831	474		856	1310	838		633	581	460		858	810	691		762	469	476
	A	2	SYT11		70	50	70		66	42	84		47	145	86		48	121	75		77	83	94		59	102	84		111	103	156		95	124	174
	A	2	MACROD1		34	35	30		26	29	26		55	117	75		36	62	49		50	70	57		34	34	34		37	70	43		33	42	33
	A	2	C22orf15		11	11	11		11	8	10		12	6	12		11	12	5		19	17	12		12	14	12		31	19	13		9	9	7
	A	2	TMEM216		77	77	72		59	66	69		100	119	160		105	63	163		148	90	205		105	79	128		133	147	233		84	109	132
	A	2	CTDSPL		85	83	77		70	61	68		100	183	130		87	102	132		139	157	150		72	63	128		149	178	170		79	51	100
	A	2	DCAF7		238	252	211		240	226	266		436	544	531		199	326	275		452	506	488		246	236	194		473	442	461		223	223	179
	A	2	DDRGK1		232	172	190		244	165	220		295	475	480		236	298	351		500	333	518		284	247	376		487	333	606		364	189	399
	A	2	DOPEY1		12	13	13		17	19	19		28	30	45		12	24	10		30	25	28		13	18	15		19	20	12		16	26	22
	A	2	ADCK1		5	4	4		6	6	5		7	7	12		7	4	10		11	10	10		6	6	10		11	8	15		9	6	11
	A	2	LOC100652972		5	6	6		6	5	6		7	12	16		5	7	5		4	11	10		7	10	9		9	17	9		10	8	10
	A	2	CC2D2A		27	24	23		27	23	26		34	68	43		23	40	23		47	71	56		29	28	30		44	56	70		29	34	37
	A	2	TYSND1		7	10	12		11	8	10		17	17	10		12	12	10		22	22	21		12	9	14		20	15	18		10	7	6
	A	2	CCDC113		5	5	4		4	4	5		6	8	4		4	9	7		6	8	6		7	4	5		14	12	7		12	5	5
	A	2	ECI1		889	866	1223		906	1048	1128		1897	2892	2583		1806	1414	1467		2016	2477	2141		1082	1302	1463		2552	2213	2349		1328	1141	1191
	A	2	ZNF322		212	229	203		220	239	261		590	426	514		244	304	269		515	637	603		225	278	212		405	431	428		317	248	360
	A	2	CIDEB		6	4	3		5	5	3		11	6	8		11	4	3		6	5	5		5	3	7		8	8	6		5	7	5
	A	2	KIAA0430		147	156	153		156	173	172		267	468	378		287	395	221		337	534	309		239	273	197		387	336	293		290	233	185
	A	2	PHKA2		86	97	92		73	87	70		132	176	204		79	77	110		140	127	169		66	78	119		178	169	224		78	83	86
	A	2	NFYC		189	180	182		173	158	167		367	444	417		218	179	230		421	358	355		196	235	193		405	415	424		210	230	182
	A	2	MKL2		90	114	114		72	91	102		133	246	156		61	200	71		119	169	139		68	82	68		87	119	74		68	100	74
	A	2	NBPF14		99	70	74		83	69	84		137	182	192		76	82	85		133	180	157		77	76	72		111	143	164		54	79	132
	A	2	ARFGEF2		20	20	23		27	22	21		28	40	38		31	23	22		47	62	47		30	35	24		49	58	58		37	52	38
	A	2	BLOC1S1		275	248	295		302	267	295		324	825	805		208	567	378		446	603	558		272	367	411		529	517	578		303	363	395
	A	2	NPC1		99	93	78		57	58	52		110	77	88		41	38	45		113	84	82		62	42	47		149	112	91		73	51	83
	A	2	ZNF818P		15	18	17		15	24	19		25	43	24		18	32	18		36	43	45		15	19	20		26	38	45		19	20	22
	A	2	LOC100506778		9	17	15		8	12	15		9	17	15		9	12	14		6	19	18		12	17	18		16	25	25		7	14	11
	A	2	KIAA0141		114	114	140		132	130	167		218	343	235		208	236	187		287	411	263		193	198	190		343	332	257		207	167	114
	A	2	CPLX2		30	29	29		30	30	30		86	69	91		64	46	41		64	66	39		45	58	43		57	59	41		41	41	24
	A	2	EFHA2		78	80	105		112	110	108		107	158	137		58	94	72		137	142	171		57	59	84		155	194	203		74	92	106
	A	2	TADA2B		12	11	10		14	10	11		18	21	25		18	11	18		27	17	26		23	14	18		41	24	27		17	14	19
	A	2	HOMEZ		12	12	16		13	12	15		16	39	21		15	20	15		24	23	27		15	15	15		36	32	38		25	17	18
	A	2	SIX5		6	5	7		5	6	3		9	8	13		5	4	5		6	8	6		7	4	7		7	5	10		3	4	10
	A	2	PI4K2A		132	127	113		135	145	106		210	279	298		158	140	181		296	282	285		171	172	159		348	300	356		161	196	186
	A	2	TMEM60		74	64	69		76	63	58		123	109	122		74	66	52		154	85	96		67	54	38		171	91	121		64	56	60
	A	2	CNDP2		65	73	34		52	48	34		62	73	64		45	39	55		90	81	98		46	41	52		118	104	109		50	40	69
	A	2	ALAD		19	19	18		19	19	23		26	33	25		18	14	18		27	39	20		26	27	23		42	39	49		26	10	16
	A	2	C6orf48		2023	1975	1610		2321	2069	2435		2686	6037	3376		2103	5612	3413		3116	5685	4233		2544	2963	2574		4553	4990	3895		3183	2620	2512
	A	2	HIATL1		58	61	70		48	60	58		62	139	92		47	78	40		87	150	71		54	57	38		108	117	79		45	74	52
	A	2	KRBA1		131	163	145		140	175	169		254	383	342		214	232	235		253	349	248		175	201	202		334	549	370		192	177	161
	A	2	LCE1A		601	590	656		681	652	488		1060	1255	1915		899	594	848		1064	951	958		509	712	929		1240	1268	1365		604	665	471
	A	2	DDX17		309	257	310		318	296	407		370	481	620		364	600	474		394	397	630		240	317	334		496	664	946		313	496	860
	A	2	BDH1		11	12	9		10	8	9		17	21	11		14	15	11		21	23	15		14	10	10		31	25	21		17	11	12
	A	2	SEPW1		2591	2760	2773		5103	4609	3851		3171	8249	5589		4667	3418	3067		5148	7328	6025		3968	4227	3256		7663	7328	8735		4473	3297	4027
	A	2	LOC389607		2555	2266	2645		2622	2512	3108		4805	4176	4659		3523	2570	5452		6899	3641	6539		3131	2213	3565		5967	4644	5140		2326	2835	5913
	A	2	OSCP1		100	118	118		124	129	142		168	267	225		118	224	166		200	276	255		119	164	161		362	303	305		163	146	138
	A	2	ALG6		42	35	56		35	32	39		38	80	67		36	36	28		49	51	92		24	28	39		70	43	56		23	29	37
	A	2	KLHDC10		270	272	274		286	282	302		412	652	472		277	321	314		636	618	542		286	240	226		619	687	520		284	377	280
	A	2	IFI27L1		443	320	288		511	345	284		672	679	755		596	325	374		842	492	652		574	456	486		1120	672	828		638	454	397
	A	2	LOC400604		5	9	7		4	6	6		6	8	4		7	8	7		8	10	6		4	4	5		15	9	8		8	5	3
	A	2	ALAS1		160	141	117		146	122	137		91	128	83		83	86	87		152	190	138		106	73	75		257	193	236		133	69	112
	A	2	CD27		6	6	6		6	5	5		9	8	17		7	4	5		8	9	7		8	7	8		10	9	9		4	5	3
	A	2	ASTE1		12	10	12		12	13	12		23	26	27		13	14	12		23	24	34		13	13	14		28	26	23		13	14	19
	A	2	UBXN4		66	75	74		58	75	67		127	116	108		104	124	77		146	221	204		99	119	72		131	162	143		101	156	126
	A	2	ZNF397		12	14	17		14	17	16		26	30	35		19	21	16		37	41	37		16	19	19		23	24	41		17	23	27
	A	2	IKBKAP		221	237	235		217	206	210		196	331	250		147	163	162		255	382	368		157	154	155		319	398	487		171	144	147
	A	2	ZNF573		125	134	120		108	123	109		155	212	167		86	96	110		274	214	257		69	99	82		161	134	194		92	107	124
	A	2	SALL2		384	412	414		386	379	382		766	980	759		401	620	494		800	912	741		384	512	324		739	901	800		425	418	375
	A	2	PUF60		897	906	813		791	771	763		920	1728	1777		644	717	732		1094	1577	1539		664	707	766		1268	1565	1723		713	603	755
	A	2	SYNRG		67	63	74		87	72	77		114	216	214		113	113	108		168	127	150		82	122	118		152	152	186		90	120	80
	A	2	SLC25A42		5	6	7		8	8	8		7	11	9		8	13	9		14	10	11		10	6	12		22	13	16		5	9	11
	A	2	KAT6A		205	216	177		165	171	195		351	378	363		161	221	156		317	402	372		148	153	118		243	217	209		140	148	192
	A	2	KIAA0355		188	209	213		205	229	300		444	587	388		276	694	363		423	600	424		380	400	302		425	412	322		375	307	210
	A	2	NDUFB5		109	94	103		115	107	105		131	168	217		78	79	93		170	186	161		86	87	86		231	162	229		82	87	94
	A	2	PLXNB2		261	270	254		264	254	249		799	532	673		457	255	416		723	442	515		580	400	404		580	453	514		453	354	399
	A	2	ATP6V1A		352	373	352		405	411	395		657	850	741		412	507	349		809	780	892		401	430	256		761	745	617		354	585	618
	A	2	EIF4A2		695	625	667		772	764	600		1268	1215	1787		918	692	721		1377	964	1548		717	833	738		1607	1096	1808		555	866	772
	A	2	MUTYH		103	107	90		73	74	73		136	156	156		70	84	95		120	123	144		58	62	82		156	182	174		78	60	77
	A	2	CUL5		112	163	148		104	112	135		171	324	267		145	223	161		210	279	273		152	186	214		241	382	320		190	129	188
	A	2	C22orf25		8	9	8		9	9	8		6	10	5		7	14	12		9	14	11		10	10	11		17	22	19		6	12	12
	A	2	AKR7L		335	469	474		384	468	456		577	970	810		468	633	542		864	1026	901		497	518	665		1017	1151	1074		600	421	641
	A	2	PRINS		74	51	38		68	62	40		75	67	60		95	81	62		136	95	131		75	81	59		106	87	173		79	88	56
	A	2	RBM23		60	68	66		55	65	67		122	185	159		82	119	101		145	156	148		85	97	100		123	159	150		86	94	99
	A	2	VPS33B		20	14	14		15	10	15		16	29	21		16	16	14		33	25	21		20	18	18		45	31	35		19	15	15
	A	2	ZNF333		7	7	9		7	9	7		13	11	22		17	7	15		12	11	13		10	9	13		16	18	18		7	15	12
	A	2	CCDC149		30	42	34		36	43	45		73	104	62		26	68	56		55	82	66		34	43	44		62	72	59		32	36	38
	A	2	CCDC97		429	480	455		460	416	402		655	1107	967		371	504	405		736	843	754		332	368	385		666	825	767		431	380	390
	A	2	GRRP1		9	10	8		9	9	10		15	14	20		13	12	13		17	23	11		11	12	11		18	17	17		6	8	6
	A	2	HIPK3		354	408	420		388	373	417		705	959	670		355	887	349		935	1004	835		449	721	406		661	620	556		655	579	732
	A	2	SLC6A8		79	78	76		59	72	82		64	144	103		46	100	82		107	113	132		70	65	61		139	149	179		71	54	74
	A	2	ZNF189		71	70	78		95	95	88		120	159	173		77	100	65		146	190	164		55	89	68		108	139	119		66	70	89
	A	2	STARD10		35	32	38		36	32	35		43	57	57		45	32	69		56	51	74		43	35	74		81	98	87		59	42	75
	A	2	LRRC1		209	217	201		286	223	181		625	459	497		367	312	182		451	389	332		427	264	219		295	262	277		274	210	180
	A	2	KIAA1797		580	557	634		725	623	651		683	1212	871		727	703	772		1052	1282	1150		578	639	769		1571	1687	1687		662	666	684
	A	2	SLC3A1		5	5	5		6	5	5		8	9	11		5	4	4		9	3	8		4	3	5		7	5	4		3	6	5
	A	2	MAPKBP1		317	320	273		321	363	363		562	761	713		264	394	374		442	562	594		236	262	285		428	621	487		253	266	301
	A	2	STAP2		32	40	26		20	31	15		35	59	41		29	35	35		27	51	46		22	35	29		42	46	63		26	20	26
	A	2	AARS		38	29	29		31	32	27		45	47	67		50	32	69		56	36	53		40	36	51		75	51	98		57	40	78
	A	2	BRP44L		287	338	247		297	326	275		507	533	480		396	328	448		649	674	660		408	359	395		906	730	722		474	351	420
	A	2	ALKBH2		167	192	181		172	164	209		148	388	368		138	305	307		256	270	306		141	206	259		319	373	472		178	202	253
	A	2	C22orf32		409	407	405		459	465	473		634	1247	947		394	681	580		651	965	850		489	514	523		820	1161	895		477	531	476
	A	2	LOC100506930		74	64	58		71	50	68		120	116	124		100	78	88		121	118	141		83	56	84		146	134	163		91	54	64
	A	2	TAX1BP1		959	992	1054		1155	1255	1147		1787	1777	2270		1103	1261	1013		2368	2915	3146		1330	1534	1136		1824	1653	2491		1348	1628	1814
	A	2	C10orf125		263	290	262		400	437	348		521	559	554		428	399	221		514	529	413		394	277	186		713	572	478		368	330	223
	A	2	POGZ		137	201	199		148	176	180		330	417	486		258	253	225		278	408	310		172	245	229		365	280	364		258	158	180
	A	2	C4orf48		1278	1358	1418		1299	1123	1056		1853	2853	2987		1479	1471	1423		2889	1889	2803		1352	1377	1526		2881	2570	3002		1235	1785	1656
	A	2	ZSCAN18		409	386	372		442	438	402		649	908	882		519	604	646		676	756	1013		493	630	700		1123	1013	1203		746	672	730
	A	2	METTL21A		405	340	364		323	293	452		511	305	506		362	360	388		600	808	853		319	334	258		561	759	674		508	369	674
	A	2	KIFAP3		236	256	250		251	257	278		449	684	616		317	650	302		521	525	571		335	375	313		389	272	378		367	280	591
	A	2	GALNT11		191	211	218		226	204	247		208	437	397		220	218	215		437	307	480		222	244	270		534	415	584		235	251	274
	A	2	FBXO21		218	187	235		182	149	175		394	441	370		269	324	283		318	435	356		239	240	234		392	548	417		209	263	197
	A	2	ZNF236		25	28	28		20	25	27		50	40	49		36	25	36		50	56	69		36	30	33		44	63	57		29	23	38
	A	2	SHPRH		36	40	38		50	52	45		99	78	80		51	97	48		123	94	109		44	72	55		67	67	82		69	63	66
	A	2	BTBD2		40	44	55		44	47	44		116	79	99		71	44	74		108	103	75		85	68	70		91	95	94		53	43	54
	A	2	KAT7		17	17	13		14	13	15		22	28	33		17	16	20		23	36	36		16	19	26		30	36	38		23	19	24
	A	2	CMTM8		47	48	47		39	41	36		66	80	84		45	49	49		87	74	66		48	44	36		75	102	94		32	43	36
	A	2	LOC283701		8	7	8		9	8	9		7	12	12		9	13	5		16	14	19		9	8	14		11	15	20		10	12	15
	A	2	SLC25A36		399	369	357		353	366	357		639	604	677		310	568	302		666	929	828		383	418	269		591	652	626		465	327	512
	A	2	POMT2		72	66	62		73	64	62		104	137	110		127	83	134		132	123	137		109	89	112		215	167	168		108	86	92
	A	2	PFN4		6	5	4		6	5	8		5	9	7		4	6	8		7	8	10		4	5	5		12	14	8		9	7	9
	A	2	NEK11		5	6	6		6	6	5		5	6	7		8	6	8		7	11	10		6	10	7		20	14	10		6	8	9
	A	2	ECHDC2		578	928	927		504	902	816		936	1514	1253		688	885	860		1132	1598	1400		767	1104	854		1791	1511	1895		1128	759	1059
	A	2	SSH3		373	387	511		543	476	444		800	883	1030		527	444	428		823	584	695		457	337	353		580	657	698		363	307	320
	A	2	ZFYVE21		318	519	440		331	456	391		357	817	528		473	727	440		404	870	510		491	688	581		885	1144	893		568	659	487
	A	2	EIF1B		175	194	207		164	170	205		302	520	417		235	332	329		330	364	424		179	222	238		412	434	356		306	302	263
	A	2	EHMT2		30	33	27		26	25	22		43	38	61		29	19	32		44	39	30		31	28	33		33	41	52		16	20	16
	A	2	RAB36		122	121	115		103	92	95		194	140	237		117	105	198		166	147	234		115	103	194		163	222	259		96	86	154
	A	2	MDH1B		4	5	6		6	5	6		6	7	14		6	6	5		6	6	8		5	5	8		10	10	16		10	7	6
	A	2	C17orf88		22	17	17		30	27	21		59	30	41		38	18	30		54	36	32		23	32	33		41	38	34		24	22	21
	A	2	LOC100652840		33	53	41		35	59	54		40	93	70		55	78	64		59	132	90		39	61	64		59	99	72		46	57	70
	A	2	LYSMD1		45	54	51		48	61	61		75	150	117		51	94	89		69	122	106		73	78	93		95	134	114		76	70	72
	A	2	GPANK1		388	359	362		418	364	315		602	806	832		514	365	524		708	507	746		446	463	656		908	965	890		578	649	522
	A	2	HERC1		94	83	76		105	93	87		117	215	140		104	135	80		185	176	194		112	92	91		214	170	197		105	101	107
	A	2	SCAND1		128	117	129		145	119	114		243	262	316		190	145	196		262	239	260		155	189	209		315	299	294		178	162	151
	A	2	ZNF177		21	28	23		22	31	30		37	49	50		21	35	49		30	57	55		21	23	29		43	48	54		34	29	34
	A	2	MNT		395	424	390		379	357	386		826	1113	1012		536	733	579		704	899	775		634	570	636		663	930	828		529	465	634
	A	2	JMJD5		8	7	8		7	7	7		12	10	11		9	6	6		12	8	12		14	5	10		17	12	16		6	9	6
	A	2	CAB39L		32	25	33		32	28	36		68	76	63		34	53	36		81	84	50		41	44	34		53	48	43		50	44	34
	A	2	ZNF385A		93	71	77		89	73	83		118	126	121		135	101	125		144	154	167		136	116	142		217	252	217		158	136	129
	A	2	NBPF15		800	651	718		687	725	733		1042	1277	1502		633	552	602		1398	930	1126		522	548	536		930	1060	1042		431	704	677
	A	2	RABL5		521	596	620		446	479	391		864	831	934		456	365	517		885	751	798		381	474	593		1099	816	995		505	453	455
	A	2	DISP1		27	22	26		34	31	25		30	60	62		33	36	36		47	41	54		21	23	31		47	54	49		29	24	25
	A	2	CCDC51		219	180	171		186	145	160		537	340	473		207	247	239		364	206	255		207	238	220		219	319	258		233	350	162
	A	2	ATP7B		71	57	75		93	79	88		245	124	186		98	122	113		183	106	116		98	94	75		108	105	118		76	81	79
	A	2	HACL1		298	276	310		305	281	278		277	644	466		321	417	334		375	493	587		317	357	342		847	619	754		445	370	351
	A	2	FLJ45445		185	102	122		192	100	119		250	227	229		218	141	154		310	223	214		175	132	138		293	281	260		191	130	188
	A	2	MTMR4		425	477	433		311	350	385		607	786	771		305	450	487		660	588	776		311	339	390		667	812	683		426	419	310
	A	2	FBXO6		13	9	8		12	12	10		17	17	20		14	10	11		21	18	17		18	12	14		28	25	16		15	8	15
	A	2	MSRA		270	258	338		308	272	284		299	572	671		353	325	360		543	443	579		320	323	413		577	485	752		293	258	266
	A	2	GALT		270	265	330		342	313	327		416	828	715		293	363	342		570	507	602		313	333	386		565	514	692		378	281	387
	A	2	C16orf87		42	40	52		66	65	58		64	104	93		38	74	50		70	123	114		37	62	55		69	76	70		53	98	62
	A	2	PDP2		22	22	16		23	21	20		24	35	29		15	15	17		36	38	35		22	19	23		48	45	32		23	24	20
	A	2	C8orf83		45	51	54		56	47	54		70	117	84		41	123	58		105	113	131		63	58	57		73	74	77		80	57	67
	A	2	LOC388152		204	214	158		151	186	124		381	321	359		201	169	276		311	246	271		147	228	268		271	326	312		148	180	141
	A	2	SH3BGR		6	7	6		10	9	7		10	18	10		6	10	6		10	14	14		6	8	9		11	8	17		9	8	6
	A	2	LOC100128398		12	15	14		11	16	19		8	20	17		11	20	14		13	24	14		9	14	13		23	32	25		17	12	13
	A	2	ANGEL1		10	9	8		11	8	7		8	13	13		11	8	9		11	11	13		10	9	9		15	22	18		5	12	6
	A	2	CSTF2T		61	82	73		66	87	62		128	176	129		89	124	80		111	182	102		69	100	60		97	142	111		65	85	66
	A	2	TMEM107		427	474	423		311	279	289		309	698	500		332	375	265		389	536	556		285	276	273		622	547	676		330	234	295
	A	2	C3orf51		6	6	6		6	5	8		14	8	8		7	13	7		18	14	9		11	7	7		12	8	11		9	11	8
	A	2	LOC283861		4	5	5		4	4	5		6	7	11		8	4	6		6	7	8		6	7	7		9	8	14		10	7	7
	A	2	BAI1		6	6	6		8	7	5		10	9	18		9	6	10		11	10	16		10	9	13		7	11	14		8	8	7
	A	2	ARHGAP39		9	11	11		8	8	10		10	15	13		12	11	10		14	14	19		10	8	13		16	20	15		7	6	6
	A	2	DZANK1		16	21	18		17	16	14		31	32	27		13	21	15		21	28	27		14	14	16		31	33	29		17	16	12
	A	2	PIAS3		154	167	178		243	233	226		198	500	260		297	374	232		247	479	266		274	273	245		445	490	338		355	267	262
	A	2	RTN4RL2		23	19	20		22	19	19		39	40	47		28	20	26		39	41	34		22	26	25		35	50	39		27	20	18
	A	2	TUG1		599	635	642		703	719	827		975	1499	1050		587	1413	459		1107	1283	1047		589	733	452		935	979	807		623	727	680
	A	2	RPL10L		1824	1814	1866		1741	1906	1477		2512	2645	4157		2056	1270	2090		3053	2707	2900		1532	1524	1917		2820	3705	3710		1512	1929	1665
	A	2	MLST8		26	23	21		28	19	21		47	38	42		32	24	38		44	37	45		31	26	36		47	57	50		25	25	21
	A	2	ZNF331		34	31	33		28	28	37		59	63	47		38	50	39		64	87	61		36	34	29		56	62	51		45	35	27
	A	2	ZNF235		5	5	7		6	6	5		8	7	9		8	8	6		13	15	16		6	9	8		8	8	10		9	7	12
	A	2	CNOT6L		29	43	31		23	34	33		45	65	57		32	44	36		48	93	69		31	43	33		44	65	34		45	51	41
	A	2	DNAJB2		395	512	446		429	554	484		735	881	824		554	564	610		894	955	852		546	674	669		1197	1329	1083		706	713	620
	A	2	ZNF167		39	32	34		38	32	41		74	78	70		32	39	52		55	60	69		29	28	44		52	75	62		40	39	44
	A	2	ZNF625		68	74	81		84	82	90		84	136	148		87	130	128		138	128	192		82	107	107		121	149	194		83	173	181
	A	2	C20orf11		202	222	196		212	216	277		424	557	382		277	499	321		330	518	378		301	323	279		461	552	392		357	303	249
	A	2	MLYCD		159	222	160		132	179	131		307	264	239		184	203	232		363	289	303		195	200	180		423	268	336		195	149	156
	A	2	C9orf69		31	28	34		51	56	50		49	99	64		53	61	33		28	62	40		46	37	34		54	52	28		52	48	31
	A	2	ZFP90		56	63	82		66	65	75		94	164	107		87	157	81		100	114	121		51	58	47		92	74	80		64	89	74
	A	2	B3GNT7		22	19	17		20	22	19		25	24	30		32	25	31		32	32	42		28	29	34		33	51	66		39	31	37
	A	2	LOC100507153		38	31	26		27	22	29		37	45	25		28	40	20		49	44	39		28	18	21		35	59	45		36	19	30
	A	2	DNAJC27		13	12	12		10	12	10		22	17	15		12	8	14		17	28	20		14	14	12		23	17	17		11	8	10
	A	2	B9D1		163	155	227		191	182	210		203	291	230		159	140	214		201	288	298		148	161	227		387	427	358		185	134	204
	A	2	MPL		9	8	7		8	9	9		9	23	13		12	11	12		12	19	17		10	13	11		18	19	15		16	10	10
	A	2	ASPSCR1		15	13	12		14	12	14		19	28	27		19	15	21		19	25	23		16	16	20		27	34	28		12	16	12
	A	2	PTEN		172	180	154		157	174	145		275	212	238		213	212	202		329	484	396		213	239	178		305	360	339		219	237	274
	A	2	MBLAC1		36	48	42		39	45	32		34	71	58		38	36	30		39	55	49		31	36	40		56	88	70		29	23	38
	A	2	SCGBL		5	5	6		6	7	5		7	8	7		10	6	8		6	6	7		5	6	7		13	13	15		6	9	5
	A	2	PFKM		604	587	593		595	569	568		1163	710	1004		616	326	521		1368	650	816		745	517	482		916	864	780		553	754	450
	A	2	HKR1		21	19	19		18	18	21		29	41	29		17	20	23		28	35	31		28	23	26		39	51	48		28	20	24
	A	2	ELL3		6	7	7		8	7	6		5	13	11		9	9	9		7	7	10		7	9	12		19	11	12		14	10	11
	A	2	ATP1A1		839	676	612		735	554	631		751	1108	927		979	873	758		1258	1041	906		1082	784	873		1851	1368	1638		1388	1094	1262
	A	2	RNF213		79	101	74		69	86	88		104	148	139		105	114	114		85	183	133		85	96	93		125	261	166		82	104	100
	A	2	SLC25A4		293	252	255		410	315	291		299	512	413		336	309	299		490	518	484		392	432	329		758	565	818		355	380	354
	A	2	SNX8		234	292	302		224	272	249		667	557	652		278	366	351		551	401	424		341	383	444		477	429	444		318	285	279
	A	2	PMVK		172	208	186		202	174	162		324	326	436		223	170	196		272	280	255		163	230	229		389	365	396		236	166	185
	A	2	FBXO44		8	10	9		11	11	12		14	16	16		13	18	16		11	18	14		9	12	15		20	31	23		14	15	13
	A	2	ND4		2313	4089	2794		2213	3146	3641		3511	3491	3857		2889	3235	2730		6060	7473	5120		4818	4437	2797		5589	5824	3871		4630	3819	4553
	A	2	NAP1L5		34	33	34		43	40	48		62	75	66		26	47	41		70	59	86		35	46	41		62	59	57		29	50	51
	A	2	MAPK3		15	18	18		17	18	18		27	23	45		21	15	22		30	22	26		19	20	27		37	27	42		18	18	15
	A	2	ARAF		30	26	26		27	24	20		30	39	51		30	29	36		51	38	38		41	36	54		57	45	74		36	32	43
	A	2	FLJ31306		111	116	102		111	113	107		196	216	275		124	165	163		199	231	219		106	151	159		192	255	221		132	177	146
	A	2	ATPAF1		62	83	76		55	77	70		80	146	78		68	88	75		119	133	102		68	87	78		155	167	134		80	120	78
	A	2	SLC35A1		62	78	66		65	74	69		109	149	127		68	101	58		98	112	107		59	53	45		98	131	87		87	89	75
	A	2	CYTH1		132	141	139		148	148	135		190	336	238		119	205	135		236	212	222		109	153	176		285	248	307		167	167	154
	A	2	APBB3		32	27	29		33	29	34		37	48	49		33	43	50		31	40	46		35	35	41		59	66	102		46	32	51
	A	2	NELF		64	67	72		61	75	62		111	147	130		83	86	101		136	92	112		68	73	92		153	121	108		63	57	68
	A	2	ZNF527		15	18	16		16	15	18		25	32	24		14	20	16		24	41	29		16	16	11		18	26	22		18	13	19
	A	2	MTR		201	234	215		203	214	224		280	360	241		207	300	160		300	482	304		171	188	129		236	269	213		157	163	144
	A	2	NUDT19		46	54	44		49	51	36		64	70	120		61	50	69		72	79	93		63	58	66		80	118	93		59	77	45
	A	2	MGMT		104	75	85		88	70	91		232	152	183		137	137	141		171	101	113		138	90	113		141	107	89		114	80	86
	A	2	GIGYF1		67	61	56		55	48	52		114	93	120		97	72	91		81	98	83		59	77	94		103	150	124		73	67	60
	A	2	AGPAT4		93	112	103		72	83	99		182	142	239		90	70	113		150	86	126		79	69	87		112	125	124		82	111	124
	A	2	C7orf55		282	297	282		271	211	250		421	365	391		244	221	240		444	399	235		260	247	236		542	393	403		333	153	197
	A	2	LMLN		25	25	22		27	22	28		30	48	32		29	48	25		39	58	52		26	21	21		26	28	29		30	21	43
	A	2	HADHA		120	106	98		128	117	123		145	257	238		128	149	155		210	174	229		119	121	151		212	223	282		158	128	188
	A	2	ZNF414		110	125	122		130	131	112		200	255	306		171	139	168		206	179	199		133	186	206		236	253	230		125	127	119
	A	2	NSMCE1		201	161	200		237	185	174		307	342	391		269	178	242		390	304	345		206	242	261		380	351	448		203	194	216
	A	2	AKR7A2		876	1144	1219		1021	1163	1080		1232	2236	1855		1015	1340	1137		1766	1955	1844		1035	1206	1410		2228	2081	2340		1272	938	1395
	A	2	GIGYF2		144	150	140		156	156	147		320	315	232		171	180	142		264	285	225		155	164	117		229	220	232		153	124	126
	A	2	HLCS		128	147	165		143	147	171		142	318	191		194	252	220		199	262	272		208	190	267		292	341	384		207	178	248
	A	2	C10orf35		93	113	78		82	83	62		103	132	146		88	86	105		137	87	128		82	103	118		208	168	198		93	93	107
	A	2	CCNB1IP1		147	143	126		127	145	106		202	248	171		159	162	173		195	292	165		148	123	116		257	253	198		127	132	90
	A	2	APPBP2		142	120	136		175	137	193		213	302	254		121	289	138		226	236	323		151	176	138		138	141	202		160	184	236
	A	2	DCAF11		165	171	171		144	151	176		178	325	308		164	232	304		243	215	253		176	226	309		329	322	406		198	175	240
	A	2	FAM171A1		159	145	160		122	123	135		119	262	192		127	160	150		154	257	213		121	125	143		198	246	271		123	104	100
	A	2	USP27X		13	15	13		11	11	12		23	17	31		12	8	10		16	12	13		13	13	18		13	10	17		9	11	11
	A	2	PPP1R16A		730	756	888		809	782	767		949	1906	1448		1065	989	1051		1284	1516	1462		873	1042	1260		1731	1522	1681		1177	771	1013
	A	2	LINC00094		500	460	458		563	480	480		870	975	949		480	521	547		967	832	799		505	487	479		980	805	788		618	430	504
	A	2	LMAN2L		151	142	163		201	166	171		209	247	267		232	122	220		271	289	258		217	200	222		356	347	369		224	163	172
	A	2	RPAP1		178	198	182		161	193	157		201	278	321		172	143	188		244	242	284		135	143	178		331	336	317		193	157	146
	A	2	ZNF136		9	11	12		15	13	10		19	21	14		13	11	8		24	23	21		12	16	14		10	12	13		12	12	16
	A	2	PRH1-PRR4		21	20	18		22	16	20		27	23	34		25	24	23		45	31	48		30	20	33		32	36	42		31	25	27
	A	2	SLC33A1		22	25	20		26	27	23		23	39	27		34	38	31		22	54	38		36	30	35		40	58	36		37	34	50
	A	2	GATS		34	34	36		40	32	26		43	46	44		52	37	53		51	70	56		41	55	42		58	89	68		33	55	37
	A	2	SNX21		131	154	153		183	172	151		156	328	331		214	167	210		247	199	264		159	189	228		308	302	363		201	181	208
	A	2	PCCA		84	76	113		82	83	86		184	173	174		113	122	113		165	159	160		90	109	111		147	131	147		75	96	106
	A	2	PDE4C		212	179	183		172	157	239		325	141	260		219	161	208		388	323	351		199	171	143		224	262	285		202	164	263
	A	2	C14orf1		56	45	49		61	45	47		64	88	104		57	53	71		70	63	84		48	59	69		100	104	124		59	68	73
	A	2	PTPRA		339	348	334		339	341	282		336	587	591		382	337	423		499	490	690		400	388	509		685	668	790		491	417	406
	A	2	FAM18B2		50	41	43		54	53	56		33	53	55		42	68	50		49	78	62		49	48	53		75	101	95		53	78	94
	A	2	C9orf23		563	602	684		778	738	594		889	1686	1274		828	1021	702		989	1088	1015		597	850	742		972	1240	1172		722	743	630
	A	2	FBXL2		63	85	84		83	94	76		99	113	114		68	63	86		114	134	158		83	80	73		144	144	158		97	77	117
	A	2	FARS2		22	20	23		21	20	19		29	30	40		16	14	16		38	27	30		19	18	30		33	29	28		24	19	28
	A	2	TMEM42		367	409	463		451	430	496		363	793	764		515	719	648		440	571	738		376	517	651		730	873	938		592	557	508
	A	2	FNBP1L		177	203	255		287	297	316		333	384	325		239	458	222		324	560	456		185	320	232		253	305	323		246	307	315
	A	2	RCL1		257	228	191		209	205	192		322	290	439		153	145	203		246	213	321		153	186	235		301	274	340		188	206	180
	A	2	MAX		640	565	643		698	668	742		769	1445	1136		696	909	861		1059	1309	1359		720	752	860		1127	1175	1376		881	720	861
	A	2	C17orf63		207	201	216		287	235	232		237	474	400		286	296	260		339	311	382		249	234	244		397	452	457		247	277	183
	A	2	FITM2		128	120	112		153	121	151		107	173	200		135	103	172		176	150	222		154	114	208		248	234	247		216	128	144
	A	2	RPS9		1840	1889	2117		1663	1994	1773		2384	3067	3622		1577	1511	1738		2539	1979	2290		1463	1496	1863		2900	2599	3142		1467	1511	1390
	A	2	TADA1		24	29	27		21	23	22		35	45	42		20	19	20		25	41	35		21	26	30		25	30	30		17	19	19
	A	2	CBX6		182	172	202		224	207	198		256	384	300		296	278	206		333	361	218		289	269	205		425	356	332		341	198	182
	A	2	SLC15A4		187	219	210		208	225	214		285	355	266		358	304	281		251	470	357		357	252	229		398	482	418		356	299	305
	A	2	SLC12A9		208	182	182		283	215	216		384	344	512		314	229	296		402	240	301		284	257	312		329	307	324		214	212	187
	A	2	XAB2		12	11	9		11	12	12		10	12	13		11	11	12		12	12	18		10	14	17		17	23	18		6	13	11
	A	2	PPT2		200	166	193		229	165	156		146	226	215		279	214	187		240	209	242		251	203	236		331	356	448		211	185	154
	A	2	ARFGAP2		15	14	13		13	12	12		19	17	22		17	12	14		19	22	20		20	18	14		23	26	26		11	11	16
	A	2	RCOR3		32	31	38		36	38	53		54	86	68		43	70	43		65	58	73		47	48	40		53	53	51		43	47	66
	A	2	KDM5A		329	386	371		419	431	366		619	790	749		523	617	354		686	747	654		406	583	365		467	488	544		391	485	472
	A	2	DNAJC14		97	96	111		99	102	103		160	278	199		119	144	128		174	173	139		128	137	136		179	170	154		130	145	99
	A	2	ATXN7L3B		126	99	106		105	104	143		145	201	139		84	151	116		131	155	134		101	88	100		146	197	172		80	101	84
	A	2	SDR39U1		171	153	154		184	164	146		227	332	264		208	206	221		349	209	260		191	221	200		322	285	321		157	218	176
	A	2	ANKK1		1988	1838	1911		1512	1738	2195		3186	2177	2881		2402	2881	1975		4233	3632	3476		2144	2187	1694		2730	2707	2733		2295	2258	3103
	A	2	GOLPH3L		179	178	198		205	196	170		194	323	225		249	257	173		283	334	338		157	178	149		309	248	284		167	188	188
	A	2	NENF		468	529	524		480	563	502		632	864	762		681	533	669		916	604	723		642	498	680		1076	1103	942		649	624	748
	A	2	EXOC3		53	52	59		68	67	78		85	91	67		77	96	77		98	111	92		76	61	61		129	101	96		96	75	54
	A	2	ZNF234		104	101	80		89	104	113		117	126	118		102	93	96		147	96	194		75	60	72		91	94	100		71	92	96
	A	2	PSEN1		74	75	78		85	78	83		99	145	126		113	104	116		102	133	121		111	89	104		127	168	166		104	110	100
	A	7	TTR		2	2	3		2	3	2		541	8707	10826		12	1146	310		12253	12898	11377		524	359	212		13971	12898	13081		1120	241	648
	A	7	DAPL1		2	7	5		2	5	12		834	2132	1531		17	170	112		1538	1853	1041		23	54	62		2279	1429	1053		100	67	1672
	A	7	RLBP1		6	8	7		5	4	6		1100	2094	2094		47	157	118		2293	1696	2547		158	79	112		4306	3322	4027		386	98	373
	A	7	PRSS33		4	5	2		5	2	4		458	3266	1141		23	332	70		1927	3926	2387		180	206	112		4395	4570	4278		531	185	352
	A	7	TF		2	2	3		6	3	3		562	4343	3190		21	512	173		2077	4416	3580		143	230	140		4184	6112	5199		526	232	485
	A	7	SERPINF1		296	202	255		406	212	288		10328	21747	20135		1197	3243	2465		21747	20135	20135		4267	1448	864		24380	20135	24380		5316	1202	5206
	A	7	CLDN19		3	2	2		2	2	2		125	535	320		12	72	29		402	611	396		42	39	27		440	589	524		50	37	41
	A	7	CFI		5	7	6		2	6	2		909	640	604		61	162	25		854	468	682		51	101	37		416	422	538		23	58	33
	A	7	CA14		7	7	7		8	7	7		1258	3758	3913		123	391	289		2672	2273	3024		203	148	219		1990	2452	3194		193	122	361
	A	7	SLC6A20		2	2	3		3	3	2		502	478	977		28	35	56		1011	300	708		77	21	38		479	501	750		35	24	58
	A	7	CDH3		7	10	13		6	8	9		333	1002	1184		67	168	196		849	992	1223		120	108	125		983	1356	1414		169	80	175
	A	7	ADAMTSL3		13	16	11		15	12	14		589	1014	1067		48	160	119		1084	815	1195		125	132	87		945	826	1003		132	192	134
	A	7	CSF1R		12	17	14		24	26	25		342	2980	1335		59	768	184		1356	3768	2506		219	534	278		4622	4544	3662		1056	506	754
	A	7	DCT		5	5	6		4	5	5		519	1489	1131		36	159	91		1298	2014	1218		125	126	62		1247	988	813		141	42	101
	A	7	ATP1B2		4	4	3		3	2	3		49	450	275		11	44	21		604	544	619		52	37	52		763	815	1025		90	45	116
	A	7	PARM1		6	5	4		3	3	2		198	570	621		26	74	60		758	606	648		86	65	55		1144	1048	985		194	66	146
	A	7	CPZ		3	2	2		3	4	4		192	158	475		12	13	46		336	213	335		37	14	31		273	255	321		32	16	52
	A	7	ELN		3	4	4		9	3	9		566	3862	2617		37	379	119		2474	1568	2390		160	292	114		1730	1295	2240		153	327	90
	A	7	C4B		3	4	4		4	6	5		145	640	389		28	117	61		340	749	498		53	65	54		457	769	712		65	42	106
	A	7	SLC16A8		6	5	5		4	5	4		235	657	785		27	78	88		748	619	1077		98	70	75		1345	953	1388		172	61	163
	A	7	CST5		52	38	39		64	42	52		926	3787	4444		209	676	642		5476	4651	4713		840	509	481		7246	5120	6802		1208	507	1023
	A	7	MAN1C1		41	59	49		13	15	16		940	2881	1851		109	250	188		1610	4102	2422		198	267	192		3867	4877	4748		380	254	651
	A	7	LRRN2		47	80	75		16	32	31		786	2806	2539		73	345	195		2381	2885	3015		211	227	237		2907	2449	3276		349	145	625
	A	7	ADRA2C		43	22	25		57	23	27		539	3038	3908		88	540	640		2564	2376	3975		509	341	577		2465	2648	4609		505	302	945
	A	7	BMF		6	13	8		8	9	10		353	727	751		41	94	122		480	533	562		59	77	90		507	431	572		99	46	182
	A	7	BEST1		2	2	4		4	2	2		146	2625	1681		13	257	99		1239	2079	2680		118	144	141		3758	3408	6248		423	179	542
	A	7	CST3		181	132	136		204	147	177		2187	6189	10074		630	1440	1761		10568	6609	9006		2255	1418	1348		12656	8142	11767		2689	1465	3318
	A	7	TTYH1		2	7	9		4	6	8		43	168	52		39	24	8		253	847	363		84	117	66		767	998	701		98	87	105
	A	7	SORBS2		6	7	6		8	7	5		347	209	359		28	34	39		422	232	350		43	51	43		204	214	293		39	39	49
	A	7	APOE		126	126	318		53	109	206		5824	8123	13971		580	1249	1485		9858	4871	6175		1207	846	728		4871	4205	6671		665	712	1522
	A	7	CCNO		11	24	17		11	18	16		102	486	261		75	146	88		326	989	730		118	124	137		1868	1444	1001		383	150	219
	A	7	PPFIBP2		29	25	27		27	31	28		701	1308	1110		98	226	157		1030	874	1033		151	163	126		1250	1169	1135		215	158	187
	A	7	PTP4A3		6	6	5		4	4	2		141	64	125		22	7	26		175	53	146		27	15	28		230	112	202		37	10	36
	A	7	SYT17		8	9	12		6	4	5		156	269	246		37	32	33		232	146	204		30	20	48		224	174	259		34	22	37
	A	7	C1QTNF5		58	54	73		40	77	62		1262	1949	1574		221	416	376		1778	1771	1499		213	318	216		2411	2153	2031		269	207	474
	A	7	HEPH		6	19	14		2	21	9		17	199	111		14	88	17		31	138	100		7	135	28		39	241	124		11	142	4
	A	7	PLTP		73	44	52		85	49	66		1065	1587	1817		210	332	343		2074	1308	1526		388	188	197		1793	1519	1697		417	191	419
	A	7	ROR2		9	19	10		4	4	5		182	174	211		18	51	25		201	124	113		36	45	25		161	143	175		26	52	27
	A	7	C2		4	6	4		4	5	5		61	92	81		16	24	16		114	124	91		36	22	22		170	161	115		39	16	30
	A	7	PTPRD		2	2	3		2	2	3		39	37	53		11	8	5		71	41	50		13	9	12		42	32	49		11	11	27
	A	7	CA11		10	9	10		12	10	14		318	131	253		93	52	84		403	154	142		144	40	50		228	118	162		105	27	80
	A	7	TLE2		2	2	2		2	2	2		6	30	53		5	8	9		63	19	67		15	12	24		53	16	34		17	10	5
	A	7	IQSEC3		12	13	11		12	11	11		100	296	337		28	74	95		220	187	233		79	48	71		221	235	275		72	38	89
	A	7	ST3GAL5		7	8	13		11	14	21		60	144	110		45	38	47		128	294	182		87	52	45		193	343	265		67	42	22
	A	7	HIF3A		5	6	6		4	6	8		53	116	153		41	34	42		107	71	129		34	27	38		94	50	79		22	19	20
	A	7	SOBP		5	5	4		6	4	3		35	73	61		12	19	29		68	49	84		12	23	36		70	83	112		23	30	33
	A	7	ZNF385D		3	2	3		4	3	4		42	92	46		12	45	10		79	64	27		9	17	13		15	15	7		24	12	29
	A	7	GP1BB		8	11	12		9	14	18		52	164	138		34	50	90		100	203	152		42	44	99		199	323	285		71	49	92
	A	7	EBF4		35	32	40		39	33	39		352	485	504		156	133	189		493	610	649		174	170	184		584	797	880		149	162	178
	A	7	AXIN2		4	5	6		6	7	7		39	70	71		29	19	29		84	104	93		28	28	35		97	119	84		16	12	17
	A	7	MAB21L2		4	2	4		2	4	6		34	41	40		9	5	9		61	47	77		14	10	17		51	33	36		11	11	10
	A	7	PVRL1		28	32	28		18	18	22		199	275	316		56	65	95		295	268	271		76	64	90		342	348	299		94	65	117
	A	7	HLA-F		48	53	43		51	60	72		555	674	1353		215	206	364		978	421	645		241	194	266		398	318	566		139	133	234
	A	7	C5orf4		24	25	31		38	33	38		227	357	334		101	151	89		327	364	355		94	112	70		413	493	472		134	122	83
	A	7	IGSF9		84	65	78		50	41	52		554	500	723		175	93	192		615	685	679		198	163	147		809	598	645		200	103	170
	A	7	DYNLRB2		5	6	6		7	7	8		40	52	67		20	20	32		61	45	55		8	25	39		110	108	77		12	33	20
	A	7	GPNMB		514	582	716		359	426	527		5967	5783	5296		745	2019	2398		6318	5506	4114		989	1848	2288		5364	4761	3356		1518	1260	5710
	A	7	HSD17B8		15	16	46		14	14	55		91	141	311		29	38	123		111	131	251		35	41	132		150	171	301		52	47	119
	A	7	C5orf41		13	14	17		20	21	21		156	187	134		41	172	40		209	282	187		65	87	47		144	148	126		115	63	75
	A	7	ABHD14A		60	49	68		85	56	77		637	867	921		214	281	288		1012	591	643		305	233	264		664	532	580		289	217	281
	A	7	RASGRF2		4	5	7		2	2	3		21	19	24		8	2	4		24	15	32		3	12	23		21	12	18		5	19	20
	A	7	HLA-B		584	539	281		560	542	445		5039	4197	8142		2084	1328	2522		6988	2910	4022		2692	1212	1491		3487	2411	3533		1778	906	1734
	A	7	C1orf88		8	7	8		9	7	7		34	76	49		25	42	27		58	41	61		23	37	35		138	88	111		41	52	48
	A	7	RNF122		20	36	29		19	34	31		150	169	241		68	112	63		143	249	170		77	112	54		245	270	270		70	33	39
	A	7	OBSL1		48	33	98		73	46	98		280	354	440		149	173	208		494	429	474		175	128	239		633	457	706		198	77	158
	A	7	H6PD		12	31	28		19	40	35		64	271	152		63	123	90		90	259	121		46	110	84		152	360	258		42	85	71
	A	7	DHX58		20	12	13		25	13	8		103	138	107		59	36	19		110	67	70		48	34	30		124	97	102		63	19	25
	A	7	KIAA1683		7	7	14		13	8	19		74	70	157		32	25	59		88	32	93		25	24	43		49	47	73		42	17	48
	A	7	OBSCN		14	13	15		12	12	11		151	80	121		36	26	58		120	82	71		39	37	43		101	87	91		44	24	51
	A	7	ARHGAP9		2	3	3		2	3	4		13	11	27		6	5	13		23	10	22		3	4	18		20	16	19		6	8	6
	A	7	DHRS13		17	27	20		12	13	15		94	114	111		34	49	53		132	121	122		50	35	55		146	122	133		54	21	37
	A	7	LOC389033		27	15	23		28	21	22		103	133	189		62	30	70		161	115	151		54	52	75		205	196	200		61	61	69
	A	7	LRRC56		27	37	30		32	31	33		128	232	293		55	102	129		159	132	296		68	73	140		218	221	353		87	71	129
	A	7	MAGEH1		172	159	172		163	157	166		627	1359	1028		279	577	407		845	1041	1135		330	553	512		1175	1443	1351		644	827	795
	A	7	NFIX		285	375	356		362	489	438		1261	2110	1949		947	847	1115		1876	2907	2311		1045	1224	1235		4189	3194	3612		1317	889	1353
	A	7	KLHL24		30	28	32		45	50	38		224	285	192		61	206	67		231	326	253		71	144	97		170	179	186		96	127	176
	A	7	C1QTNF6		23	22	32		26	30	29		191	251	270		97	128	124		163	85	157		56	62	92		70	95	142		53	30	78
	A	7	ZMAT1		4	5	5		3	5	4		16	22	29		9	18	8		18	22	37		7	14	19		21	27	32		5	14	21
	A	7	B3GALT4		21	25	23		28	20	22		55	191	161		86	39	39		87	112	165		65	52	72		157	122	155		149	64	117
	A	7	PLXNA4		2	2	2		2	2	4		5	8	9		3	16	6		11	11	13		3	10	6		13	19	11		8	8	13
	A	7	LMBRD1		97	124	130		133	158	122		481	813	890		318	316	247		705	851	923		239	287	280		785	779	800		318	363	393
	A	7	ZMYM6NB		49	47	44		62	56	44		237	258	285		165	100	103		236	361	278		124	124	94		368	355	350		124	110	103
	A	7	ZNF577		10	5	10		10	5	10		25	22	35		22	10	28		40	11	26		17	4	25		61	14	54		20	8	21
	A	7	WHAMM		48	106	102		45	129	101		126	459	275		111	326	175		289	789	387		164	251	204		348	621	377		173	238	250
	A	7	SPAG4		7	8	7		7	10	7		7	45	23		21	22	15		15	36	35		14	27	19		39	49	43		13	22	5
	A	7	SPTBN2		20	16	19		26	15	15		86	70	111		47	22	41		96	83	82		48	28	38		108	90	97		59	18	34
	A	7	ACY1		98	91	86		96	76	90		476	645	502		161	295	226		606	483	397		245	176	185		472	512	374		205	174	199
	A	7	SNTA1		392	402	387		372	342	424		1273	2019	1403		571	1132	759		1888	2293	1745		1051	868	755		2904	2850	2100		1561	995	1223
	A	7	C17orf108		98	114	142		166	153	231		456	982	806		235	439	338		503	627	854		244	285	384		754	788	920		307	255	306
	A	7	NYX		14	14	13		15	13	15		76	63	100		43	28	40		84	86	36		38	34	36		73	106	56		38	35	27
	A	7	ADAMTSL2		6	2	4		6	2	3		8	12	16		4	5	9		13	15	16		6	8	13		20	18	16		4	6	6
	A	7	IFI6		16	16	14		15	18	18		80	68	82		40	45	35		112	89	81		41	55	48		115	84	81		47	41	41
	A	7	DAAM1		61	65	68		95	100	99		253	455	318		131	285	140		360	519	551		173	192	204		271	412	483		219	172	138
	A	7	POPDC2		11	13	8		8	9	8		19	34	34		20	24	28		38	33	52		29	29	28		57	78	68		35	41	23
	A	7	IFT122		37	30	26		28	24	25		104	100	159		47	41	95		157	86	162		48	41	88		142	150	176		61	52	85
	A	7	LOH12CR2		10	12	12		16	11	18		29	50	41		32	47	30		33	80	45		24	39	25		89	102	83		38	31	20
	A	7	FGF3		204	148	160		201	142	176		668	628	899		459	244	452		850	865	796		441	449	390		1038	1056	969		431	360	391
	A	7	VGLL4		56	55	56		46	50	48		273	281	314		123	127	129		206	287	217		120	182	131		318	259	273		135	113	135
	A	7	HS1BP3		29	45	40		25	41	33		163	168	204		65	62	89		163	178	143		61	67	75		175	176	180		73	58	74
	A	7	USP11		211	219	209		195	193	251		851	967	1213		394	561	538		1178	1105	1080		551	502	460		1116	1074	1176		625	399	660
	A	7	FRAT2		42	50	33		31	47	33		126	255	192		69	109	98		167	210	187		62	96	105		161	198	178		87	61	78
	A	7	SEMA4A		8	6	4		6	7	8		18	23	31		15	9	11		32	26	23		15	17	15		40	36	30		11	11	11
	A	7	BCL11B		5	5	5		4	4	2		10	17	18		6	4	5		6	9	20		6	5	9		10	22	20		10	13	5
	A	7	GPR137B		71	57	70		82	72	63		155	372	242		175	196	151		233	349	285		167	146	159		359	473	378		196	131	177
	A	7	TNFAIP8		49	49	58		91	82	71		152	219	355		96	212	79		196	211	328		92	297	124		184	174	267		182	382	126
	A	7	SLC9A9		6	8	8		5	7	6		21	37	27		15	16	15		30	32	24		12	17	12		38	29	28		11	9	16
	A	7	ALDH6A1		28	35	52		43	43	51		77	167	117		63	87	92		151	194	152		72	101	107		218	238	277		73	88	77
	A	7	SPATA20		202	95	156		245	122	222		459	524	600		308	263	339		719	481	727		356	191	265		873	570	854		419	168	466
	A	7	ZC3H6		87	93	115		108	108	149		418	483	471		202	314	280		452	702	642		173	286	220		334	404	477		227	245	265
	A	7	EFCAB6		4	4	3		2	2	2		5	14	8		6	5	6		10	8	14		3	5	8		9	15	12		4	6	8
	A	7	DICER1-AS		12	19	14		9	12	12		30	75	54		25	46	36		45	40	59		19	29	37		50	58	66		28	21	23
	A	7	MAN2B1		340	335	305		411	393	402		1585	2238	1994		798	1269	1102		1903	1479	1516		828	777	853		1141	1544	1129		717	790	788
[truncated: 7,136 more rows]
